# Supplementary material for: 2-(4-Nitro­phen­yl)-1,3-dithiane
Source: Acta Crystallogr Sect E Struct Rep Online. 2009 Jan 17;65(Pt 2):o348. doi: 10.1107/S1600536809001809 (PMC2968144; doi:10.1107/S1600536809001809)
Supplement: Supplementary file 1 [file e-65-0o348-sup1.cif]

##############################################################################
###                                                                        ###
###        Electronic paper (Acta Crystallographica Section E)             ###
###                                                                        ###
##############################################################################
#                                                                            #
# This CIF contains the data in a paper accepted for publication in Acta     #
# Crystallographica Section E. It conforms to the requirements of Notes      #
# for Authors for Section E, and has been peer reviewed under the auspices   #
# of the IUCr Commission on Journals.                                        #
#                                                                            #
# Full details of the Crystallographic Information File format               #
# are given in the paper "The Crystallographic Information File (CIF):       #
# a New Standard Archive File for Crystallography" by S. R. Hall, F. H.      #
# Allen and I. D. Brown [Acta Cryst. (1991), A47, 655-685].                  #
#                                                                            #
# The current version of the core CIF dictionary is obtainable from          #
# ftp://ftp.iucr.org/pub/cif_core.dic. The current version number is 2.4.    #
#                                                                            #
# Software is freely available for graphical display of the structure(s) in  #
# this CIF.  For information consult the CIF home page http://www.iucr.org/  #
# cif/home.html                                                              #
#                                                                            #
# This file may be used for bona fide research purposes within the           #
# scientific community so long as proper attribution is given to the journal # 
# article from which it was obtained.                                        #
#                                                                            #
##############################################################################
                                             
data_global
_audit_creation_method     'form.cif (version 2.0)'
_journal_data_validation_number     ?
_journal_date_recd_electronic     2009-01-14
_journal_date_accepted     2009-01-14
_journal_name_full     'Acta Crystallographica, Section E'
_journal_year     2009
_journal_volume     65
_journal_issue      2
_journal_page_first     o348
_journal_page_last     o348
_journal_paper_category     QO
_journal_coeditor_code     TK2357
_publ_contact_author_name     'Prof. Fun, Hoong-Kun'
_publ_contact_author_address
;
      X-ray Crystallography Unit
      School of Physics
      Universiti Sains Malaysia
      11800 USM, Penang
      MALAYSIA
;
_publ_contact_author_email     hkfun@usm.my
_publ_contact_author_fax     '6 04 6579150'
_publ_contact_author_phone     '6 04 6533652'
_publ_section_title
;
2-(4-Nitrophenyl)-1,3-dithiane
;
loop_
    _publ_author_name
    _publ_author_footnote
    _publ_author_address
    'Hoong-Kun Fun' ?
;
      X-ray Crystallography Unit
      School of Physics
      Universiti Sains Malaysia
      11800 USM, Penang
      Malaysia
;
    'Reza Kia' ?
;
      X-ray Crystallography Unit
      School of Physics
      Universiti Sains Malaysia
      11800 USM, Penang
      Malaysia
;
    'Annada C. Maity' ?
;
      Department of Chemistry,
      Bengal Engineering and Science University,
      Shibpur, Howrah 711 103,
      India
;
    'Shyamaprosad Goswami' ?
;
      Department of Chemistry,
      Bengal Engineering and Science University,
      Shibpur, Howrah 711 103,
      India
;
data_I
_audit_creation_method     SHELXL-97
_chemical_name_systematic
;
2-(4-Nitrophenyl)-1,3-dithiane
;
_chemical_name_common     ?
_chemical_formula_moiety     'C10 H11 N O2 S2'
_chemical_formula_sum     'C10 H11 N O2 S2'
_chemical_formula_iupac     'C10 H11 N O2 S2'
_chemical_formula_weight     241.32
_chemical_melting_point     ?
_symmetry_cell_setting     'Orthorhombic'
_symmetry_space_group_name_H-M     'P 21 21 21'
_symmetry_space_group_name_Hall     'P 2ac 2ab'
loop_
    _symmetry_equiv_pos_as_xyz
    'x, y, z'
    '-x+1/2, -y, z+1/2'
    '-x, y+1/2, -z+1/2'
    'x+1/2, -y+1/2, -z'
_cell_length_a     8.77240(10)
_cell_length_b     10.20790(10)
_cell_length_c     11.99420(10)
_cell_angle_alpha     90
_cell_angle_beta     90
_cell_angle_gamma     90
_cell_volume     1074.054(18)
_cell_formula_units_Z     4
_cell_measurement_reflns_used     9979
_cell_measurement_theta_min     2.6
_cell_measurement_theta_max     38.5
_cell_measurement_temperature     100(1)
_exptl_crystal_description     'block'
_exptl_crystal_colour     'colourless'
_exptl_crystal_size_max     0.46
_exptl_crystal_size_mid     0.22
_exptl_crystal_size_min     0.08
_exptl_crystal_density_diffrn     1.492
_exptl_crystal_density_meas     ?
_exptl_crystal_density_method     'not measured'
_exptl_crystal_F_000     504
_exptl_absorpt_coefficient_mu     0.473
_exptl_absorpt_correction_type     'multi-scan'
_exptl_absorpt_process_details     '(<i>SADABS</i>; Bruker, 2005)'
_exptl_absorpt_correction_T_min     0.813
_exptl_absorpt_correction_T_max     0.964
_exptl_special_details
;
The low-temperature data was collected with the Oxford Cyrosystem Cobra
low-temperature attachment.
;
_diffrn_ambient_temperature     100(1)
_diffrn_radiation_type     MoK\a
_diffrn_radiation_wavelength     0.71073
_diffrn_radiation_source     'fine-focus sealed tube'
_diffrn_radiation_monochromator     graphite
_diffrn_measurement_device_type
;
Bruker SMART APEXII CCD area-detector
;
_diffrn_measurement_method     '\f and \w'
_diffrn_detector_area_resol_mean     ?
_diffrn_reflns_number     30643
_diffrn_reflns_av_R_equivalents     0.038
_diffrn_reflns_av_sigmaI/netI     0.024
_diffrn_reflns_theta_min     2.6
_diffrn_reflns_theta_max     35.0
_diffrn_reflns_theta_full     35.0
_diffrn_measured_fraction_theta_max     1.000
_diffrn_measured_fraction_theta_full     1.000
_diffrn_reflns_limit_h_min     -14
_diffrn_reflns_limit_h_max     14
_diffrn_reflns_limit_k_min     -16
_diffrn_reflns_limit_k_max     16
_diffrn_reflns_limit_l_min     -18
_diffrn_reflns_limit_l_max     19
_diffrn_standards_number     0
_diffrn_standards_interval_count     ?
_diffrn_standards_interval_time     ?
_diffrn_standards_decay_%     ?
_refine_special_details
;
 Refinement of F^2^ against ALL reflections.  The weighted R-factor wR and
 goodness of fit S are based on F^2^, conventional R-factors R are based
 on F, with F set to zero for negative F^2^. The threshold expression of
 F^2^ > 2sigma(F^2^) is used only for calculating R-factors(gt) etc. and is
 not relevant to the choice of reflections for refinement.  R-factors based
 on F^2^ are statistically about twice as large as those based on F, and R-
 factors based on ALL data will be even larger.
;
_reflns_number_total     4725
_reflns_number_gt     4511
_reflns_threshold_expression     I>2\s(I)
_refine_ls_structure_factor_coef     Fsqd
_refine_ls_matrix_type     full
_refine_ls_R_factor_all     0.026
_refine_ls_R_factor_gt     0.024
_refine_ls_wR_factor_gt     0.060
_refine_ls_wR_factor_ref     0.061
_refine_ls_goodness_of_fit_ref     1.06
_refine_ls_restrained_S_all     1.06
_refine_ls_number_reflns     4725
_refine_ls_number_parameters     136
_refine_ls_number_restraints     0
_refine_ls_hydrogen_treatment     constr
_refine_ls_weighting_scheme     calc
_refine_ls_weighting_details
         'calc w=1/[\s^2^(Fo^2^)+(0.0321P)^2^+0.1305P] where P=(Fo^2^+2Fc^2^)/3'
_atom_sites_solution_hydrogens     geom
_atom_sites_solution_primary     direct
_atom_sites_solution_secondary     difmap
_refine_ls_shift/su_max     0.001
_refine_ls_shift/su_mean     0.000
_refine_diff_density_max     0.33
_refine_diff_density_min     -0.25
_refine_ls_extinction_method     none
_refine_ls_extinction_coef     ?
_refine_ls_abs_structure_details     'Flack (1983), 2050 Friedel pairs'
_refine_ls_abs_structure_Flack     0.01(4)
loop_
    _atom_type_symbol
    _atom_type_description
    _atom_type_scat_dispersion_real
    _atom_type_scat_dispersion_imag
    _atom_type_scat_source
    'C' 'C' 0.0033 0.0016
                         'International Tables Vol C Tables 4.2.6.8 and 6.1.1.4'
    'H' 'H' 0.0000 0.0000
                         'International Tables Vol C Tables 4.2.6.8 and 6.1.1.4'
    'N' 'N' 0.0061 0.0033
                         'International Tables Vol C Tables 4.2.6.8 and 6.1.1.4'
    'O' 'O' 0.0106 0.0060
                         'International Tables Vol C Tables 4.2.6.8 and 6.1.1.4'
    'S' 'S' 0.1246 0.1234
                         'International Tables Vol C Tables 4.2.6.8 and 6.1.1.4'
_computing_data_collection     'APEX2 (Bruker, 2005)'
_computing_cell_refinement     'SAINT (Bruker, 2005)'
_computing_data_reduction     'SAINT (Bruker, 2005)'
_computing_structure_solution     'SHELXTL (Sheldrick, 2008)'
_computing_structure_refinement     'SHELXTL (Sheldrick, 2008)'
_computing_molecular_graphics     'SHELXTL (Sheldrick, 2008)'
_computing_publication_material
;
SHELXTL (Sheldrick, 2008) and PLATON (Spek, 2003)
;
loop_
    _atom_site_type_symbol
    _atom_site_label
    _atom_site_fract_x
    _atom_site_fract_y
    _atom_site_fract_z
    _atom_site_U_iso_or_equiv
    _atom_site_adp_type
    _atom_site_calc_flag
    _atom_site_refinement_flags
    _atom_site_occupancy
    _atom_site_disorder_assembly
    _atom_site_disorder_group
    S S1 0.78978(3) 0.06239(2) 0.216265(18) 0.01399(5) Uani d . 1 . .
    S S2 1.07695(3) 0.22170(2) 0.261209(18) 0.01492(5) Uani d . 1 . .
    O O1 0.99728(9) 0.26901(8) -0.32568(6) 0.01819(14) Uani d . 1 . .
    O O2 1.12536(10) 0.08795(8) -0.33808(6) 0.02137(15) Uani d . 1 . .
    N N1 1.05536(9) 0.17161(8) -0.28383(7) 0.01391(13) Uani d . 1 . .
    C C1 0.80248(11) 0.03483(9) 0.36543(8) 0.01526(16) Uani d . 1 . .
    H H1A 0.7009 0.0182 0.3941 0.018 Uiso calc R 1 . .
    H H1B 0.8631 -0.0431 0.3785 0.018 Uiso calc R 1 . .
    C C2 0.87227(11) 0.14837(10) 0.43022(8) 0.01481(15) Uani d . 1 . .
    H H2A 0.8157 0.2276 0.4135 0.018 Uiso calc R 1 . .
    H H2B 0.8618 0.1312 0.5094 0.018 Uiso calc R 1 . .
    C C3 1.03975(11) 0.17104(11) 0.40367(8) 0.01636(17) Uani d . 1 . .
    H H3A 1.0954 0.0907 0.4182 0.020 Uiso calc R 1 . .
    H H3B 1.0790 0.2376 0.4538 0.020 Uiso calc R 1 . .
    C C4 0.99151(10) 0.08515(9) 0.18616(7) 0.01235(15) Uani d . 1 . .
    H H4A 1.0463 0.0046 0.2055 0.015 Uiso calc R 1 . .
    C C5 1.01013(10) 0.11049(9) 0.06296(7) 0.01189(14) Uani d . 1 . .
    C C6 1.09657(10) 0.02450(9) -0.00171(7) 0.01299(15) Uani d . 1 . .
    H H6A 1.1440 -0.0468 0.0318 0.016 Uiso calc R 1 . .
    C C7 1.11247(10) 0.04450(9) -0.11583(8) 0.01293(15) Uani d . 1 . .
    H H7A 1.1690 -0.0131 -0.1593 0.016 Uiso calc R 1 . .
    C C8 1.04185(10) 0.15252(9) -0.16301(7) 0.01169(14) Uani d . 1 . .
    C C9 0.95653(11) 0.24152(9) -0.10131(8) 0.01406(16) Uani d . 1 . .
    H H9A 0.9114 0.3138 -0.1351 0.017 Uiso calc R 1 . .
    C C10 0.94071(11) 0.21912(9) 0.01268(7) 0.01455(15) Uani d . 1 . .
    H H10A 0.8836 0.2768 0.0558 0.017 Uiso calc R 1 . .
loop_
    _atom_site_aniso_label
    _atom_site_aniso_U_11
    _atom_site_aniso_U_22
    _atom_site_aniso_U_33
    _atom_site_aniso_U_12
    _atom_site_aniso_U_13
    _atom_site_aniso_U_23
    S1 0.01279(8) 0.01716(10) 0.01201(9) -0.00234(7) -0.00105(7) -0.00003(8)
    S2 0.01512(9) 0.01748(10) 0.01216(9) -0.00450(7) 0.00056(7) -0.00083(7)
    O1 0.0228(3) 0.0179(3) 0.0138(3) 0.0016(3) -0.0017(3) 0.0050(3)
    O2 0.0286(4) 0.0219(4) 0.0136(3) 0.0056(3) 0.0052(3) -0.0013(3)
    N1 0.0149(3) 0.0152(3) 0.0117(3) -0.0013(3) 0.0008(3) 0.0010(3)
    C1 0.0167(4) 0.0169(4) 0.0121(4) -0.0023(3) 0.0021(3) 0.0002(3)
    C2 0.0148(4) 0.0183(4) 0.0113(4) -0.0002(3) 0.0016(3) -0.0019(3)
    C3 0.0147(4) 0.0236(4) 0.0108(4) -0.0019(3) -0.0012(3) -0.0010(3)
    C4 0.0133(3) 0.0137(4) 0.0100(3) 0.0006(3) -0.0004(3) 0.0001(3)
    C5 0.0127(3) 0.0127(3) 0.0103(3) 0.0002(3) -0.0003(3) 0.0006(3)
    C6 0.0142(4) 0.0128(3) 0.0120(3) 0.0023(3) 0.0001(3) 0.0017(3)
    C7 0.0130(3) 0.0134(4) 0.0124(3) 0.0009(3) 0.0007(3) -0.0006(3)
    C8 0.0130(3) 0.0131(4) 0.0090(3) -0.0012(3) 0.0005(3) 0.0008(3)
    C9 0.0169(4) 0.0130(4) 0.0123(4) 0.0025(3) 0.0000(3) 0.0015(3)
    C10 0.0182(4) 0.0139(4) 0.0116(3) 0.0034(3) 0.0007(3) 0.0000(3)
_geom_special_details
;
 All esds (except the esd in the dihedral angle between two l.s. planes)
 are estimated using the full covariance matrix.  The cell esds are taken
 into account individually in the estimation of esds in distances, angles
 and torsion angles; correlations between esds in cell parameters are only
 used when they are defined by crystal symmetry.  An approximate (isotropic)
 treatment of cell esds is used for estimating esds involving l.s. planes.
;
loop_
    _geom_bond_atom_site_label_1
    _geom_bond_atom_site_label_2
    _geom_bond_site_symmetry_2
    _geom_bond_distance
    _geom_bond_publ_flag
    S1 C1 . 1.8145(9) ?
    S1 C4 . 1.8210(9) ?
    S2 C3 . 1.8148(10) ?
    S2 C4 . 1.8208(9) ?
    O1 N1 . 1.2248(10) ?
    O2 N1 . 1.2368(11) ?
    N1 C8 . 1.4670(11) ?
    C1 C2 . 1.5238(13) ?
    C1 H1A . 0.9700 ?
    C1 H1B . 0.9700 ?
    C2 C3 . 1.5210(13) ?
    C2 H2A . 0.9700 ?
    C2 H2B . 0.9700 ?
    C3 H3A . 0.9700 ?
    C3 H3B . 0.9700 ?
    C4 C5 . 1.5090(12) ?
    C4 H4A . 0.9800 ?
    C5 C6 . 1.3953(13) ?
    C5 C10 . 1.4016(13) ?
    C6 C7 . 1.3910(13) ?
    C6 H6A . 0.9300 ?
    C7 C8 . 1.3855(12) ?
    C7 H7A . 0.9300 ?
    C8 C9 . 1.3905(13) ?
    C9 C10 . 1.3930(13) ?
    C9 H9A . 0.9300 ?
    C10 H10A . 0.9300 ?
loop_
    _geom_angle_atom_site_label_1
    _geom_angle_atom_site_label_2
    _geom_angle_atom_site_label_3
    _geom_angle_site_symmetry_1
    _geom_angle_site_symmetry_3
    _geom_angle
    _geom_angle_publ_flag
    C1 S1 C4 . . 98.95(4) ?
    C3 S2 C4 . . 99.98(4) ?
    O1 N1 O2 . . 123.46(8) ?
    O1 N1 C8 . . 118.63(8) ?
    O2 N1 C8 . . 117.91(8) ?
    C2 C1 S1 . . 114.18(6) ?
    C2 C1 H1A . . 108.7 ?
    S1 C1 H1A . . 108.7 ?
    C2 C1 H1B . . 108.7 ?
    S1 C1 H1B . . 108.7 ?
    H1A C1 H1B . . 107.6 ?
    C3 C2 C1 . . 113.39(8) ?
    C3 C2 H2A . . 108.9 ?
    C1 C2 H2A . . 108.9 ?
    C3 C2 H2B . . 108.9 ?
    C1 C2 H2B . . 108.9 ?
    H2A C2 H2B . . 107.7 ?
    C2 C3 S2 . . 114.47(6) ?
    C2 C3 H3A . . 108.6 ?
    S2 C3 H3A . . 108.6 ?
    C2 C3 H3B . . 108.6 ?
    S2 C3 H3B . . 108.6 ?
    H3A C3 H3B . . 107.6 ?
    C5 C4 S2 . . 107.96(6) ?
    C5 C4 S1 . . 108.74(6) ?
    S2 C4 S1 . . 113.56(5) ?
    C5 C4 H4A . . 108.8 ?
    S2 C4 H4A . . 108.8 ?
    S1 C4 H4A . . 108.8 ?
    C6 C5 C10 . . 119.65(8) ?
    C6 C5 C4 . . 119.69(8) ?
    C10 C5 C4 . . 120.66(8) ?
    C7 C6 C5 . . 120.61(8) ?
    C7 C6 H6A . . 119.7 ?
    C5 C6 H6A . . 119.7 ?
    C8 C7 C6 . . 118.28(8) ?
    C8 C7 H7A . . 120.9 ?
    C6 C7 H7A . . 120.9 ?
    C7 C8 C9 . . 122.91(8) ?
    C7 C8 N1 . . 118.23(8) ?
    C9 C8 N1 . . 118.85(8) ?
    C8 C9 C10 . . 117.95(8) ?
    C8 C9 H9A . . 121.0 ?
    C10 C9 H9A . . 121.0 ?
    C9 C10 C5 . . 120.59(8) ?
    C9 C10 H10A . . 119.7 ?
    C5 C10 H10A . . 119.7 ?
loop_
    _geom_torsion_atom_site_label_1
    _geom_torsion_atom_site_label_2
    _geom_torsion_atom_site_label_3
    _geom_torsion_atom_site_label_4
    _geom_torsion_site_symmetry_1
    _geom_torsion_site_symmetry_2
    _geom_torsion_site_symmetry_3
    _geom_torsion_site_symmetry_4
    _geom_torsion
    _geom_torsion_publ_flag
    C4 S1 C1 C2 . . . . 60.04(8) ?
    S1 C1 C2 C3 . . . . -66.54(10) ?
    C1 C2 C3 S2 . . . . 64.81(10) ?
    C4 S2 C3 C2 . . . . -57.45(8) ?
    C3 S2 C4 C5 . . . . 179.49(6) ?
    C3 S2 C4 S1 . . . . 58.85(6) ?
    C1 S1 C4 C5 . . . . -179.95(6) ?
    C1 S1 C4 S2 . . . . -59.74(6) ?
    S2 C4 C5 C6 . . . . 117.37(8) ?
    S1 C4 C5 C6 . . . . -119.01(8) ?
    S2 C4 C5 C10 . . . . -63.01(10) ?
    S1 C4 C5 C10 . . . . 60.60(10) ?
    C10 C5 C6 C7 . . . . -1.01(14) ?
    C4 C5 C6 C7 . . . . 178.61(8) ?
    C5 C6 C7 C8 . . . . 0.73(13) ?
    C6 C7 C8 C9 . . . . 0.18(14) ?
    C6 C7 C8 N1 . . . . -178.43(8) ?
    O1 N1 C8 C7 . . . . -177.77(8) ?
    O2 N1 C8 C7 . . . . 2.17(12) ?
    O1 N1 C8 C9 . . . . 3.56(12) ?
    O2 N1 C8 C9 . . . . -176.50(9) ?
    C7 C8 C9 C10 . . . . -0.79(14) ?
    N1 C8 C9 C10 . . . . 177.81(8) ?
    C8 C9 C10 C5 . . . . 0.50(14) ?
    C6 C5 C10 C9 . . . . 0.38(14) ?
    C4 C5 C10 C9 . . . . -179.24(9) ?
loop_
    _geom_hbond_atom_site_label_D
    _geom_hbond_atom_site_label_H
    _geom_hbond_atom_site_label_A
    _geom_hbond_site_symmetry_A
    _geom_hbond_distance_DH
    _geom_hbond_distance_HA
    _geom_hbond_distance_DA
    _geom_hbond_angle_DHA
    _geom_hbond_publ_flag
    C6 H6A O2 2_755 0.93 2.59 3.3346(12) 137 y
    C1 H1A Cg1 2_655 0.97 2.60 3.4972(10) 154 y
