# Supplementary material for: 2-(4-Nitro­phen­yl)-1,3-dithiane
Source: Acta Crystallogr Sect E Struct Rep Online. 2009 Jan 17;65(Pt 2):o348. doi: 10.1107/S1600536809001809 (PMC2968144; doi:10.1107/S1600536809001809)
Supplement: Supplementary file 2 [file e-65-0o348-Isup2.hkl]

# 
# h,k,l, Fc-squared, Fo-squared, sigma(Fo-squared) and status flag 
# 
data_I
_shelx_title ' fs43_0m in P2(1)2(1)2(1)  (100K)' 
_shelx_refln_list_code          4 
_shelx_F_calc_maximum      161.40 
_exptl_crystal_F_000       504.00 
_reflns_d_resolution_high  0.6196 
 
loop_ 
 _symmetry_equiv_pos_as_xyz 
 'x, y, z' 
 '-x+1/2, -y, z+1/2' 
 '-x, y+1/2, -z+1/2' 
 'x+1/2, -y+1/2, -z' 
 
_cell_length_a     8.7724 
_cell_length_b    10.2079 
_cell_length_c    11.9942 
_cell_angle_alpha  90.000 
_cell_angle_beta   90.000 
_cell_angle_gamma  90.000 
 
_shelx_F_squared_multiplier     1.000 
 
loop_ 
 _refln_index_h 
 _refln_index_k 
 _refln_index_l 
 _refln_F_squared_calc 
 _refln_F_squared_meas 
 _refln_F_squared_sigma 
 _refln_observed_status 
   2   0   0    15390.22    12806.40    209.19 o 
   4   0   0      192.68      223.30      8.47 o 
   6   0   0      422.43      397.46     14.10 o 
   8   0   0      310.29      325.15     13.20 o 
  10   0   0      450.42      465.49     25.56 o 
  12   0   0      218.38      222.28      9.41 o 
  14   0   0      236.37      253.58     11.23 o 
   1   1   0      585.95      560.79     15.44 o 
   2   1   0     1432.88     1442.60     21.63 o 
   3   1   0    10525.97    10225.04    115.41 o 
   4   1   0     4141.98     4066.95     70.85 o 
   5   1   0        5.12        5.46      1.53 o 
   6   1   0        0.13        0.11      0.92 o 
   7   1   0      254.04      274.65      6.80 o 
   8   1   0       13.05        9.25      1.87 o 
   9   1   0      225.99      236.28     11.91 o 
  10   1   0      378.95      374.84     31.54 o 
  11   1   0      166.64      178.51      6.71 o 
  12   1   0        9.63        8.52      2.42 o 
  13   1   0      231.09      234.01      7.44 o 
  14   1   0       36.24       33.05      3.40 o 
   0   2   0      978.52     1002.01     12.13 o 
   1   2   0    26049.26    22918.22    260.78 o 
   2   2   0    15410.62    14220.94    159.99 o 
   3   2   0       11.68        8.87      1.33 o 
   4   2   0      201.53      268.11      6.55 o 
   5   2   0      112.28      117.64      3.33 o 
   6   2   0      444.85      423.44      6.84 o 
   7   2   0      400.20      404.36      7.28 o 
   8   2   0      415.77      447.79      6.35 o 
   9   2   0      193.03      201.09      5.17 o 
  10   2   0      872.81      927.77     15.31 o 
  11   2   0       87.97       97.18      5.06 o 
  12   2   0      253.68      258.83      5.91 o 
  13   2   0       18.36       18.69      3.15 o 
  14   2   0        5.51        4.76      2.08 o 
   1   3   0      783.21      798.79     11.32 o 
   2   3   0        7.07        2.28      0.71 o 
   3   3   0       14.34       11.83      1.30 o 
   4   3   0      811.29      905.95      7.98 o 
   5   3   0     1767.41     1747.69     14.32 o 
   6   3   0     1368.34     1337.08     12.60 o 
   7   3   0      770.81      810.45      9.57 o 
   8   3   0     1168.71     1211.46     14.04 o 
   9   3   0      110.33      123.50      3.77 o 
  10   3   0      102.31      102.49      3.74 o 
  11   3   0        0.04        1.04      1.68 o 
  12   3   0       62.19       53.91      2.73 o 
  13   3   0       47.48       43.76      4.23 o 
   0   4   0     1949.15     1884.59     17.79 o 
   1   4   0       74.16       61.74      1.76 o 
   2   4   0      201.89      189.04      4.35 o 
   3   4   0     1923.77     1992.03     17.01 o 
   4   4   0        9.91        7.24      0.80 o 
   5   4   0     2119.14     1996.24     17.23 o 
   6   4   0      669.74      651.79      8.10 o 
   7   4   0       68.83       73.25      2.47 o 
   8   4   0      602.66      607.37      8.15 o 
   9   4   0     2234.38     2291.41     24.60 o 
  10   4   0       56.79       60.93      4.53 o 
  11   4   0       47.76       49.22      2.78 o 
  12   4   0      112.36      119.63      4.23 o 
  13   4   0       16.60       14.85      2.44 o 
   1   5   0      350.96      361.49      4.04 o 
   2   5   0       23.86       27.46      1.27 o 
   3   5   0      475.83      458.95      6.34 o 
   4   5   0      527.54      540.90      7.43 o 
   5   5   0      732.10      672.29      8.76 o 
   6   5   0     4524.63     4460.46     41.10 o 
   7   5   0       15.61       16.72      1.63 o 
   8   5   0      108.52       98.57      3.46 o 
   9   5   0      305.90      308.85      6.65 o 
  10   5   0      271.62      270.12      8.17 o 
  11   5   0        9.35        6.93      1.82 o 
  12   5   0        1.02        2.96      1.72 o 
  13   5   0        0.29        2.98      1.97 o 
   0   6   0     2352.41     2436.30     23.54 o 
   1   6   0      851.89      849.33      8.46 o 
   2   6   0        1.29        1.27      0.52 o 
   3   6   0      712.62      676.26      7.64 o 
   4   6   0      317.61      293.58      5.07 o 
   5   6   0      195.94      185.94      4.84 o 
   6   6   0       17.11       17.52      1.79 o 
   7   6   0     2983.42     2934.72     28.11 o 
   8   6   0       22.04       18.90      2.03 o 
   9   6   0        0.03        2.27      1.28 o 
  10   6   0      335.44      339.24      7.68 o 
  11   6   0       17.57       15.59      2.34 o 
  12   6   0       19.68       20.39      3.17 o 
  13   6   0        0.03        3.34      2.12 o 
   1   7   0       69.00       71.83      1.88 o 
   2   7   0        0.77        2.57      0.64 o 
   3   7   0     1321.73     1284.73     11.34 o 
   4   7   0      987.18     1005.18     11.02 o 
   5   7   0      403.86      387.68      7.17 o 
   6   7   0        0.38       -0.92      0.91 o 
   7   7   0      680.74      646.26     10.06 o 
   8   7   0      184.11      188.36      5.40 o 
   9   7   0       12.33        9.30      2.08 o 
  10   7   0       16.27       14.31      2.25 o 
  11   7   0      221.50      229.20      7.24 o 
  12   7   0        6.06        3.36      2.01 o 
   0   8   0      336.89      355.83      6.06 o 
   1   8   0      100.30       99.33      2.43 o 
   2   8   0     1011.54      983.75      8.32 o 
   3   8   0       36.81       34.08      1.84 o 
   4   8   0       15.05       17.92      1.56 o 
   5   8   0      177.57      163.88      4.66 o 
   6   8   0       35.53       33.97      2.72 o 
   7   8   0      111.81      108.42      4.94 o 
   8   8   0       49.31       48.91      3.37 o 
   9   8   0       29.79       28.54      2.90 o 
  10   8   0      122.69      115.56      7.85 o 
  11   8   0       58.58       68.75      5.00 o 
  12   8   0      186.99      190.67      7.66 o 
   1   9   0      770.66      765.64      8.00 o 
   2   9   0       18.93       17.25      1.38 o 
   3   9   0      101.33      105.86      3.11 o 
   4   9   0        2.48        0.62      0.97 o 
   5   9   0        0.14        1.02      1.05 o 
   6   9   0       54.75       38.28      3.02 o 
   7   9   0       88.53       84.05      4.32 o 
   8   9   0       81.07       87.02      4.55 o 
   9   9   0      500.29      525.20     10.51 o 
  10   9   0        0.03        1.33      1.96 o 
  11   9   0       24.14       24.32      3.67 o 
   0  10   0      564.01      570.40     13.45 o 
   1  10   0       70.95       74.97      3.00 o 
   2  10   0      145.99      146.81      3.61 o 
   3  10   0        0.12        0.76      1.10 o 
   4  10   0       30.78       33.63      2.20 o 
   5  10   0      997.68     1023.90     11.85 o 
   6  10   0        0.60       -0.38      1.26 o 
   7  10   0      168.49      172.23      5.62 o 
   8  10   0       66.38       60.43      3.85 o 
   9  10   0      141.61      133.97      6.25 o 
  10  10   0        0.05        3.60      2.41 o 
  11  10   0      131.16      128.11      7.34 o 
   1  11   0       68.37       65.75      4.77 o 
   2  11   0      199.25      200.98      6.10 o 
   3  11   0      175.85      174.33      5.07 o 
   4  11   0       69.25       64.46      3.22 o 
   5  11   0       13.45       14.26      1.85 o 
   6  11   0       12.64       13.33      1.99 o 
   7  11   0      122.79      114.11      5.58 o 
   8  11   0      280.06      288.20     11.33 o 
   9  11   0       40.87       31.35      4.23 o 
  10  11   0       49.56       44.96      5.06 o 
   0  12   0        0.06        0.33      2.15 o 
   1  12   0      133.34      126.73      4.32 o 
   2  12   0       81.06       90.28      4.18 o 
   3  12   0      162.34      171.23      6.60 o 
   4  12   0      133.95      131.87      4.74 o 
   5  12   0        5.73        3.92      1.69 o 
   6  12   0       88.46       78.65      4.58 o 
   7  12   0      712.58      736.13     14.26 o 
   8  12   0       15.57       14.51      3.36 o 
   9  12   0       24.53       18.20      3.86 o 
   1  13   0        2.63        1.22      1.67 o 
   2  13   0       60.14       62.26      4.83 o 
   3  13   0       39.20       41.00      4.25 o 
   4  13   0       94.56       94.85      6.72 o 
   5  13   0       25.30       17.21      3.41 o 
   6  13   0       97.74       94.75      4.82 o 
   7  13   0       15.46       14.68      3.10 o 
   8  13   0       11.53       15.89      3.73 o 
   0  14   0       92.34      106.63      8.15 o 
   1  14   0      269.89      296.73      8.48 o 
   2  14   0       21.82       17.98      3.74 o 
   3  14   0       91.11       99.15      7.00 o 
   4  14   0        4.50        6.11      3.12 o 
   5  14   0      206.46      210.64      9.69 o 
   6  14   0       95.25       94.55      6.12 o 
   7  14   0        9.56        6.13      3.46 o 
   1  15   0      165.58      178.77      8.49 o 
   2  15   0       62.38       63.56      6.86 o 
   3  15   0       29.28       22.17      4.23 o 
   4  15   0       11.66        7.70      3.37 o 
   5  15   0       57.72       60.85      6.48 o 
   0  16   0      197.68      230.28     24.35 o 
   1  16   0       24.77       31.81      4.58 o 
   2  16   0      252.85      263.05     10.65 o 
   3  16   0        6.57        4.84      3.23 o 
   1   0   1      250.99      256.82      4.55 o 
   2   0   1      102.06      104.75      3.41 o 
   3   0   1     1421.63     1414.11     43.10 o 
   4   0   1      541.49      559.90     12.75 o 
   5   0   1      534.05      602.69     10.61 o 
   6   0   1      719.09      732.68     11.59 o 
   7   0   1     2615.15     2586.48     29.24 o 
   8   0   1       30.72       36.31      2.64 o 
   9   0   1      196.31      196.86      5.81 o 
  10   0   1       16.15       14.60      2.28 o 
  11   0   1      126.52      140.67      7.75 o 
  12   0   1      133.95      126.94     13.31 o 
  13   0   1      202.11      195.60      7.19 o 
  14   0   1       13.66       10.06      3.53 o 
 -14   1   1       82.89       85.21      5.43 o 
 -13   1   1       87.83       82.44      5.04 o 
 -12   1   1        2.70        4.76      2.50 o 
 -11   1   1      384.19      403.88     12.65 o 
 -10   1   1      370.04      376.98     15.10 o 
  -9   1   1      334.94      346.90      8.41 o 
  -8   1   1      359.83      373.75      7.37 o 
  -7   1   1       43.47       43.28      1.94 o 
  -6   1   1      533.11      521.89      8.03 o 
  -5   1   1      410.37      394.00      6.90 o 
  -4   1   1     1417.44     1446.35     18.49 o 
  -3   1   1     1845.95     1927.80     25.09 o 
  -2   1   1     5023.70     5057.90     51.04 o 
  -1   1   1     1363.52     1383.93     14.88 o 
   0   1   1       42.14       42.49      1.65 o 
   1   1   1     1369.35     1382.67     17.24 o 
   2   1   1     5051.11     5228.31     82.67 o 
   3   1   1     1901.10     1980.54     28.57 o 
   4   1   1     1395.77     1412.14     23.03 o 
   5   1   1      408.59      388.04      9.52 o 
   6   1   1      523.54      514.76      9.26 o 
   7   1   1       43.11       39.33      2.04 o 
   8   1   1      368.28      382.84      7.27 o 
   9   1   1      328.23      358.50      8.15 o 
  10   1   1      367.64      371.92     11.07 o 
  11   1   1      372.41      396.64     10.26 o 
  12   1   1        2.98        3.87      1.48 o 
  13   1   1       89.41       85.19      4.17 o 
  14   1   1       83.13       85.24      5.79 o 
 -14   2   1      182.39      210.25     11.40 o 
 -13   2   1       96.39       99.25      5.25 o 
 -12   2   1        9.44        9.79      1.71 o 
 -11   2   1      106.51      109.14      4.10 o 
 -10   2   1      516.29      524.84     30.86 o 
  -9   2   1      268.69      272.50      7.91 o 
  -8   2   1       20.40       19.20      2.42 o 
  -7   2   1       66.22       62.06      3.00 o 
  -6   2   1       82.82       95.59      3.93 o 
  -5   2   1     5551.20     5635.22     52.65 o 
  -4   2   1     2339.63     2461.59     32.36 o 
  -3   2   1      266.34      294.04      6.98 o 
  -2   2   1     2556.34     2667.55     33.29 o 
  -1   2   1       80.63       77.32      3.32 o 
   0   2   1     2404.27     2410.83     22.47 o 
   1   2   1       78.56       76.24      3.10 o 
   2   2   1     2593.92     2674.14     32.08 o 
   3   2   1      261.86      282.82      5.91 o 
   4   2   1     2334.76     2491.86     32.29 o 
   5   2   1     5532.90     5597.69     58.42 o 
   6   2   1       86.99      104.53      3.33 o 
   7   2   1       64.26       63.46      3.11 o 
   8   2   1       19.16       17.73      2.22 o 
   9   2   1      270.03      285.92      6.29 o 
  10   2   1      515.34      543.85      8.50 o 
  11   2   1      101.05       98.78      3.62 o 
  12   2   1       10.36        9.77      1.76 o 
  13   2   1       94.08      102.61      4.54 o 
  14   2   1      185.03      192.50      6.34 o 
 -13   3   1      146.04      142.50      4.70 o 
 -12   3   1       70.07       64.88      3.09 o 
 -11   3   1      111.51      110.85      5.55 o 
 -10   3   1      273.60      274.56      5.17 o 
  -9   3   1      477.12      495.83      6.80 o 
  -8   3   1      592.52      607.05     12.21 o 
  -7   3   1        0.51        1.14      0.71 o 
  -6   3   1      124.78      113.20      2.28 o 
  -5   3   1     1146.06     1193.12     10.98 o 
  -4   3   1      691.08      744.98      7.22 o 
  -3   3   1     1321.33     1477.68     20.21 o 
  -2   3   1      459.80      494.63      8.52 o 
  -1   3   1     8520.90     8624.22     76.72 o 
   0   3   1       60.44       63.26      1.92 o 
   1   3   1     8476.38     8397.83     95.62 o 
   2   3   1      477.55      507.60      9.27 o 
   3   3   1     1326.93     1436.05     38.27 o 
   4   3   1      698.81      755.67      7.46 o 
   5   3   1     1179.90     1254.82     12.56 o 
   6   3   1      131.83      122.46      2.75 o 
   7   3   1        0.64        1.36      0.80 o 
   8   3   1      577.62      608.97      9.31 o 
   9   3   1      487.75      496.54      8.33 o 
  10   3   1      269.06      268.50      6.07 o 
  11   3   1      111.90      115.29      4.76 o 
  12   3   1       69.18       67.71      4.79 o 
  13   3   1      142.33      156.45      5.90 o 
 -13   4   1       19.77       17.94      2.53 o 
 -12   4   1      374.91      378.80      7.59 o 
 -11   4   1        4.03        2.99      1.41 o 
 -10   4   1       86.66       90.38      5.41 o 
  -9   4   1      274.29      287.39      5.52 o 
  -8   4   1      286.19      281.28      5.11 o 
  -7   4   1      992.36      998.84     11.29 o 
  -6   4   1      367.54      384.49      5.41 o 
  -5   4   1     1103.66     1127.07     10.19 o 
  -4   4   1     2549.46     2661.65     19.69 o 
  -3   4   1      743.14      826.40      8.16 o 
  -2   4   1     1572.89     1521.74     24.71 o 
  -1   4   1      111.16       95.68      1.81 o 
   0   4   1      236.47      223.52      2.90 o 
   1   4   1      114.01       98.69      2.04 o 
   2   4   1     1573.99     1505.01     18.37 o 
   3   4   1      752.26      828.51      8.81 o 
   4   4   1     2563.61     2650.38     20.48 o 
   5   4   1     1087.60     1122.20      9.75 o 
   6   4   1      375.44      391.90      6.44 o 
   7   4   1      985.63     1013.15     11.32 o 
   8   4   1      285.52      287.95      4.62 o 
   9   4   1      277.91      270.96      5.37 o 
  10   4   1       89.70       95.93      3.34 o 
  11   4   1        3.25        2.90      1.34 o 
  12   4   1      383.54      393.02      9.36 o 
  13   4   1       21.15       21.14      2.46 o 
 -13   5   1       22.81       22.04      4.34 o 
 -12   5   1       93.37       93.31      4.42 o 
 -11   5   1      678.68      702.31     11.69 o 
 -10   5   1       13.75       13.75      1.97 o 
  -9   5   1       49.13       46.87      3.52 o 
  -8   5   1      257.53      261.68      5.42 o 
  -7   5   1       17.22       14.69      1.55 o 
  -6   5   1      159.19      171.75      4.06 o 
  -5   5   1      738.80      751.66      9.43 o 
  -4   5   1      324.82      342.58      5.10 o 
  -3   5   1     2961.75     2949.15     27.01 o 
  -2   5   1     1160.69     1251.77      9.72 o 
  -1   5   1      781.64      801.40      6.70 o 
   0   5   1      864.53      921.18      7.39 o 
   1   5   1      773.44      788.05      6.99 o 
   2   5   1     1138.56     1222.86      8.93 o 
   3   5   1     2934.83     2930.82     23.64 o 
   4   5   1      336.04      361.55      5.57 o 
   5   5   1      734.28      733.25     11.74 o 
   6   5   1      168.06      174.19      4.08 o 
   7   5   1       17.67       19.06      1.63 o 
   8   5   1      260.13      252.47      5.57 o 
   9   5   1       49.28       45.44      3.26 o 
  10   5   1       11.88       12.49      1.81 o 
  11   5   1      682.31      687.48     11.07 o 
  12   5   1       90.73       93.42      4.48 o 
  13   5   1       21.83       23.75      2.88 o 
 -13   6   1       83.36       77.05      4.76 o 
 -12   6   1        0.96       -0.92      1.76 o 
 -11   6   1       11.16        7.89      1.97 o 
 -10   6   1      161.27      156.70      5.41 o 
  -9   6   1       43.06       38.02      2.84 o 
  -8   6   1      551.34      556.27      9.42 o 
  -7   6   1     1176.71     1159.86     14.06 o 
  -6   6   1      204.78      215.04      5.16 o 
  -5   6   1      306.04      296.75      5.76 o 
  -4   6   1      158.95      142.85      3.81 o 
  -3   6   1       27.06       25.66      1.31 o 
  -2   6   1      608.70      581.93      5.22 o 
  -1   6   1      301.55      306.08      3.43 o 
   0   6   1     3452.74     3365.28     21.70 o 
   1   6   1      296.80      299.70      3.83 o 
   2   6   1      612.24      591.31      4.80 o 
   3   6   1       24.16       23.29      1.41 o 
   4   6   1      156.84      144.74      3.38 o 
   5   6   1      310.26      309.28      5.61 o 
   6   6   1      199.54      206.31      4.68 o 
   7   6   1     1157.95     1132.17     13.27 o 
   8   6   1      550.69      563.10     11.10 o 
   9   6   1       45.37       42.54      2.93 o 
  10   6   1      159.33      164.47      5.28 o 
  11   6   1       11.76       10.93      2.35 o 
  12   6   1        0.97        0.69      1.79 o 
  13   6   1       82.18       71.45      4.65 o 
 -12   7   1       38.33       37.26      3.84 o 
 -11   7   1       31.61       20.56      2.68 o 
 -10   7   1      586.22      599.06     11.09 o 
  -9   7   1      126.34      117.22      4.68 o 
  -8   7   1       74.59       72.53      3.79 o 
  -7   7   1       73.71       69.31      3.46 o 
  -6   7   1      192.31      181.59      4.93 o 
  -5   7   1      407.48      405.34      7.36 o 
  -4   7   1     2418.43     2394.46     20.08 o 
  -3   7   1       65.23       71.93      2.43 o 
  -2   7   1      151.32      153.59      2.60 o 
  -1   7   1      609.03      640.15      5.86 o 
   0   7   1       17.15       14.70      1.14 o 
   1   7   1      618.10      636.03      6.09 o 
   2   7   1      147.06      141.84      2.58 o 
   3   7   1       66.88       69.87      2.30 o 
   4   7   1     2367.76     2344.37     20.57 o 
   5   7   1      404.80      396.50      6.91 o 
   6   7   1      202.62      192.26      4.81 o 
   7   7   1       75.15       72.48      4.38 o 
   8   7   1       76.51       80.86      3.77 o 
   9   7   1      127.74      130.30      4.94 o 
  10   7   1      577.35      587.41     11.01 o 
  11   7   1       31.66       28.30      2.97 o 
  12   7   1       37.41       44.00      4.09 o 
 -12   8   1      182.96      173.62      7.35 o 
 -11   8   1       18.74       17.86      2.97 o 
 -10   8   1       18.44       15.11      2.48 o 
  -9   8   1      196.17      199.87      6.12 o 
  -8   8   1       56.06       57.12      3.74 o 
  -7   8   1      197.53      199.30      5.98 o 
  -6   8   1      264.64      258.85      6.32 o 
  -5   8   1     1035.89      990.83     12.30 o 
  -4   8   1       87.40       83.43      2.85 o 
  -3   8   1      474.39      479.89      7.65 o 
  -2   8   1     1459.00     1430.76     13.35 o 
  -1   8   1      417.63      422.16      4.84 o 
   0   8   1     1332.30     1321.98     10.91 o 
   1   8   1      414.73      416.68      5.14 o 
   2   8   1     1458.08     1429.00     11.12 o 
   3   8   1      494.30      498.29      6.44 o 
   4   8   1       90.48       85.15      2.59 o 
   5   8   1     1036.47      992.65     12.70 o 
   6   8   1      263.46      259.62      6.26 o 
   7   8   1      191.47      198.70      7.72 o 
   8   8   1       55.63       50.90      3.39 o 
   9   8   1      198.74      200.68      8.05 o 
  10   8   1       18.33       15.84      2.59 o 
  11   8   1       19.91       20.37      3.22 o 
  12   8   1      184.17      175.83      7.35 o 
 -11   9   1        1.96        2.11      2.13 o 
 -10   9   1       22.41       17.15      3.19 o 
  -9   9   1       23.54       22.98      2.77 o 
  -8   9   1      469.47      485.71      9.78 o 
  -7   9   1       18.62       19.00      2.42 o 
  -6   9   1      730.69      717.07     10.67 o 
  -5   9   1       58.01       55.80      3.12 o 
  -4   9   1      165.38      171.35      3.98 o 
  -3   9   1      285.54      275.79      5.07 o 
  -2   9   1     1485.99     1448.46     12.03 o 
  -1   9   1      285.20      295.76      4.77 o 
   0   9   1       17.79       15.68      1.50 o 
   1   9   1      293.96      292.81      4.60 o 
   2   9   1     1473.73     1446.53     15.21 o 
   3   9   1      279.11      271.17      5.81 o 
   4   9   1      165.82      165.24      5.37 o 
   5   9   1       60.31       49.68      2.93 o 
   6   9   1      743.62      723.51     11.72 o 
   7   9   1       18.37       14.02      2.32 o 
   8   9   1      467.15      470.61      9.66 o 
   9   9   1       24.25       21.51      2.93 o 
  10   9   1       21.36       20.92      3.32 o 
  11   9   1        1.87        2.16      2.07 o 
 -11  10   1      101.71      110.14      6.94 o 
 -10  10   1       21.32       17.46      3.41 o 
  -9  10   1       28.27       21.47      3.42 o 
  -8  10   1       75.52       73.07      4.83 o 
  -7  10   1       87.67      100.13      4.49 o 
  -6  10   1      262.30      271.26      6.59 o 
  -5  10   1      122.83      125.07      4.35 o 
  -4  10   1      164.89      163.84      4.80 o 
  -3  10   1      599.75      588.50      7.70 o 
  -2  10   1      749.22      734.53      9.71 o 
  -1  10   1      241.48      231.50      5.49 o 
   0  10   1      306.35      308.16      6.17 o 
   1  10   1      239.51      242.14      4.78 o 
   2  10   1      767.59      766.67      7.99 o 
   3  10   1      605.70      592.07      9.56 o 
   4  10   1      166.65      166.78      4.29 o 
   5  10   1      125.87      120.49      4.21 o 
   6  10   1      270.17      268.80      6.54 o 
   7  10   1       85.57       86.89      4.28 o 
   8  10   1       77.54       75.18      4.63 o 
   9  10   1       28.56       26.30      3.36 o 
  10  10   1       20.11       24.15      3.81 o 
  11  10   1      104.73      112.78      6.94 o 
 -10  11   1      131.08      128.41      9.77 o 
  -9  11   1       58.63       67.78      5.51 o 
  -8  11   1       46.91       44.89      4.13 o 
  -7  11   1       10.87        7.47      2.25 o 
  -6  11   1        8.31        9.84      2.04 o 
  -5  11   1      103.92      109.00      3.80 o 
  -4  11   1      582.01      602.33      8.76 o 
  -3  11   1       18.24       16.20      2.17 o 
  -2  11   1      193.56      205.52      6.05 o 
  -1  11   1      531.56      527.67      8.50 o 
   0  11   1       43.27       42.12      2.97 o 
   1  11   1      516.45      514.20      8.83 o 
   2  11   1      198.68      204.88      5.28 o 
   3  11   1       19.71       16.64      1.95 o 
   4  11   1      575.82      597.94      8.80 o 
   5  11   1      107.28      108.42      4.04 o 
   6  11   1        8.76        6.23      1.82 o 
   7  11   1       10.56        9.68      2.40 o 
   8  11   1       45.33       38.66      3.80 o 
   9  11   1       55.67       64.29     11.53 o 
  10  11   1      127.01      147.18      8.03 o 
  -9  12   1       82.71       76.60      6.14 o 
  -8  12   1       54.23       54.13      7.20 o 
  -7  12   1      123.87      125.37      6.25 o 
  -6  12   1       96.32      100.18      5.06 o 
  -5  12   1       91.02       86.43      4.43 o 
  -4  12   1        5.82        4.95      1.72 o 
  -3  12   1        6.97        5.27      2.43 o 
  -2  12   1       93.46       89.42      5.51 o 
  -1  12   1      166.56      168.89      4.91 o 
   0  12   1      809.23      847.00     12.78 o 
   1  12   1      166.87      172.55      6.40 o 
   2  12   1       96.59       97.30      4.25 o 
   3  12   1        7.28        7.96      2.22 o 
   4  12   1        5.30        5.05      1.75 o 
   5  12   1       94.08       84.37      4.16 o 
   6  12   1       97.16      101.72      5.07 o 
   7  12   1      124.51      128.62      9.92 o 
   8  12   1       55.00       49.01      4.90 o 
   9  12   1       83.34       79.07      6.69 o 
  -8  13   1       43.40       45.91      5.31 o 
  -7  13   1       59.85       62.94      6.74 o 
  -6  13   1        3.06        5.86      2.29 o 
  -5  13   1       84.14       92.03      6.03 o 
  -4  13   1       67.44       58.78      6.18 o 
  -3  13   1      344.06      378.31     11.21 o 
  -2  13   1       36.50       40.26      4.13 o 
  -1  13   1       38.93       37.55      4.55 o 
   0  13   1        6.45        7.13      2.00 o 
   1  13   1       38.71       37.64      3.05 o 
   2  13   1       35.91       33.18      4.45 o 
   3  13   1      336.24      351.39      9.94 o 
   4  13   1       67.51       65.83      5.28 o 
   5  13   1       83.28       78.44      5.17 o 
   6  13   1        3.19        4.56      2.05 o 
   7  13   1       57.30       55.08      4.82 o 
   8  13   1       43.18       46.92      5.26 o 
  -7  14   1      154.53      164.67      8.48 o 
  -6  14   1        1.32        2.30      2.75 o 
  -5  14   1       30.84       30.25      5.47 o 
  -4  14   1        3.17        0.23      2.88 o 
  -3  14   1       33.66       23.50      4.20 o 
  -2  14   1      193.02      183.90      8.60 o 
  -1  14   1      147.24      144.95      6.29 o 
   0  14   1        0.07        2.03      1.86 o 
   1  14   1      146.42      154.73     10.01 o 
   2  14   1      195.40      200.88     13.46 o 
   3  14   1       34.54       35.85      4.74 o 
   4  14   1        3.58        5.46      3.08 o 
   5  14   1       30.90       34.30      4.96 o 
   6  14   1        0.88        0.31      2.73 o 
   7  14   1      158.44      170.76      8.83 o 
  -5  15   1       15.83       11.65      4.57 o 
  -4  15   1       11.45       10.08      3.62 o 
  -3  15   1       35.05       38.19      5.13 o 
  -2  15   1       18.15       17.36      3.89 o 
  -1  15   1       67.55       67.53      5.78 o 
   0  15   1        5.26        4.07      2.37 o 
   1  15   1       63.65       65.60      7.03 o 
   2  15   1       19.38       14.90      3.98 o 
   3  15   1       32.55       29.58      4.79 o 
   4  15   1       10.80       10.55      3.92 o 
   5  15   1       16.99       12.51      3.97 o 
  -3  16   1       45.67       47.63      5.71 o 
  -2  16   1       14.03       10.28      3.63 o 
  -1  16   1       21.06       14.73      3.85 o 
   0  16   1        0.98        2.02      2.76 o 
   1  16   1       20.69       16.03      3.76 o 
   2  16   1       13.39        8.30      3.45 o 
   3  16   1       43.65       36.41      5.46 o 
   0   0   2     8768.42     8581.34    117.23 o 
   1   0   2      128.21      129.07      3.16 o 
   2   0   2       12.55       24.92      2.02 o 
   3   0   2        4.21        0.76      1.37 o 
   4   0   2      993.22     1059.10     13.19 o 
   5   0   2      551.51      584.34      7.46 o 
   6   0   2      269.20      252.62      4.74 o 
   7   0   2        6.83        0.54      0.88 o 
   8   0   2      640.96      649.29      9.99 o 
   9   0   2       31.11       34.26      2.06 o 
  10   0   2      199.66      215.51      5.28 o 
  11   0   2       19.52       17.47      2.45 o 
  12   0   2        0.96        2.38      1.85 o 
  13   0   2        1.51        1.84      3.35 o 
  14   0   2      368.19      388.97     12.10 o 
 -14   1   2      100.55       92.17      6.12 o 
 -13   1   2      114.32      117.52      8.70 o 
 -12   1   2      208.67      214.01      9.98 o 
 -11   1   2      501.30      522.16     11.63 o 
 -10   1   2      561.07      587.57     10.23 o 
  -9   1   2      393.61      425.73      7.09 o 
  -8   1   2       46.53       50.31      2.78 o 
  -7   1   2      190.47      202.85      4.60 o 
  -6   1   2       32.87       43.81      2.18 o 
  -5   1   2      450.97      463.25      6.49 o 
  -4   1   2     4325.01     4396.53     40.38 o 
  -3   1   2     1444.33     1491.32     17.49 o 
  -2   1   2     4685.60     4668.86     47.42 o 
  -1   1   2     1446.23     1500.60     18.67 o 
   0   1   2       86.94       72.63      5.61 o 
   1   1   2     1434.33     1471.73     21.13 o 
   2   1   2     4735.10     4598.49     70.01 o 
   3   1   2     1426.48     1449.88     27.09 o 
   4   1   2     4337.32     4408.36     51.19 o 
   5   1   2      453.49      478.93      5.90 o 
   6   1   2       31.84       39.27      1.66 o 
   7   1   2      195.00      205.25      3.79 o 
   8   1   2       43.27       44.52      2.06 o 
   9   1   2      388.50      426.95      9.65 o 
  10   1   2      561.95      594.04     10.98 o 
  11   1   2      516.65      537.14     10.86 o 
  12   1   2      200.36      223.11      8.11 o 
  13   1   2      104.72      111.72      6.20 o 
  14   1   2      106.25       90.28      6.52 o 
 -13   2   2       12.83       15.64      3.80 o 
 -12   2   2      564.89      606.17     25.73 o 
 -11   2   2       38.71       34.63      6.78 o 
 -10   2   2        3.34        4.08      1.59 o 
  -9   2   2       10.67       11.73      1.65 o 
  -8   2   2       25.15       30.52      2.29 o 
  -7   2   2      867.13      898.20     10.45 o 
  -6   2   2     1134.37     1137.19     14.58 o 
  -5   2   2      157.40      164.73      4.06 o 
  -4   2   2      586.77      631.48      7.40 o 
  -3   2   2      186.28      198.11      4.23 o 
  -2   2   2     3431.40     3499.47     36.03 o 
  -1   2   2      508.87      471.15      7.24 o 
   0   2   2      298.37      303.58      4.87 o 
   1   2   2      501.61      464.25      7.02 o 
   2   2   2     3404.46     3392.59     41.25 o 
   3   2   2      178.43      188.74      5.35 o 
   4   2   2      567.78      602.50      7.40 o 
   5   2   2      158.11      165.52      2.76 o 
   6   2   2     1115.91     1125.40     11.81 o 
   7   2   2      877.28      919.30     12.05 o 
   8   2   2       24.80       25.06      1.87 o 
   9   2   2       11.94       12.74      1.37 o 
  10   2   2        2.50        3.08      1.17 o 
  11   2   2       39.99       39.16      2.59 o 
  12   2   2      568.17      596.60     10.35 o 
  13   2   2       12.86       14.89      2.76 o 
 -13   3   2       63.88       67.82      4.26 o 
 -12   3   2       67.27       74.03      3.21 o 
 -11   3   2       19.61       20.67      1.84 o 
 -10   3   2      106.61      118.53      3.92 o 
  -9   3   2      265.93      276.38      5.73 o 
  -8   3   2      827.98      848.96     11.40 o 
  -7   3   2       58.81       53.70      2.09 o 
  -6   3   2     1787.24     1830.26     14.99 o 
  -5   3   2      501.13      565.56      5.90 o 
  -4   3   2      425.73      456.29      4.74 o 
  -3   3   2     1751.27     1911.04     17.62 o 
  -2   3   2     3196.04     3299.54     39.67 o 
  -1   3   2     3249.61     3372.24     42.26 o 
   0   3   2      201.15      236.31      3.96 o 
   1   3   2     3254.43     3312.90     36.46 o 
   2   3   2     3143.84     3174.94     39.67 o 
   3   3   2     1770.49     1920.38     22.47 o 
   4   3   2      425.83      460.18      5.54 o 
   5   3   2      498.04      556.05      6.25 o 
   6   3   2     1782.12     1823.18     15.98 o 
   7   3   2       56.66       52.51      2.24 o 
   8   3   2      831.03      865.49     13.42 o 
   9   3   2      268.81      284.12      6.18 o 
  10   3   2      102.15      102.28      3.97 o 
  11   3   2       19.47       14.99      2.75 o 
  12   3   2       63.98       60.86      3.61 o 
  13   3   2       63.24       49.09      3.76 o 
 -13   4   2       37.87       38.71      3.16 o 
 -12   4   2       90.23       86.20      4.98 o 
 -11   4   2      135.28      136.19      4.47 o 
 -10   4   2       65.21       69.37      3.03 o 
  -9   4   2      428.20      430.36      7.19 o 
  -8   4   2      127.47      132.71      3.50 o 
  -7   4   2      334.36      335.70      5.75 o 
  -6   4   2        7.67        4.22      0.85 o 
  -5   4   2     2538.93     2574.78     21.66 o 
  -4   4   2      157.82      146.79      3.01 o 
  -3   4   2      725.83      721.39      7.52 o 
  -2   4   2      119.89      115.49      3.21 o 
  -1   4   2       51.95       56.18      1.49 o 
   0   4   2      228.85      224.45      2.99 o 
   1   4   2       49.90       54.10      1.63 o 
   2   4   2      121.17      115.16      3.12 o 
   3   4   2      717.54      714.61      8.09 o 
   4   4   2      151.03      143.28      3.89 o 
   5   4   2     2495.97     2555.26     20.02 o 
   6   4   2        5.00        4.28      0.83 o 
   7   4   2      342.00      337.57      5.30 o 
   8   4   2      119.12      123.56      4.52 o 
   9   4   2      431.14      442.80      7.75 o 
  10   4   2       67.00       61.92      3.09 o 
  11   4   2      134.46      134.32      5.31 o 
  12   4   2       90.30       88.60      5.72 o 
  13   4   2       37.21       39.05      3.14 o 
 -13   5   2       25.67       25.71      3.00 o 
 -12   5   2       22.13       15.94      2.40 o 
 -11   5   2       73.18       81.57      4.53 o 
 -10   5   2      463.22      478.47      9.31 o 
  -9   5   2      229.42      232.69      5.55 o 
  -8   5   2      194.74      197.51      6.86 o 
  -7   5   2      103.57      108.62      4.23 o 
  -6   5   2      320.78      319.03      5.78 o 
  -5   5   2     1272.03     1325.09     14.54 o 
  -4   5   2     1193.70     1131.16     11.47 o 
  -3   5   2      428.04      455.41      6.06 o 
  -2   5   2      320.23      405.12      4.19 o 
  -1   5   2      731.06      762.90      6.80 o 
   0   5   2     3315.13     3564.10     24.05 o 
   1   5   2      713.76      743.66      6.29 o 
   2   5   2      318.97      409.26      4.28 o 
   3   5   2      414.10      449.12      5.26 o 
   4   5   2     1175.04     1101.81     14.49 o 
   5   5   2     1279.04     1338.12     11.65 o 
   6   5   2      335.11      340.36      5.19 o 
   7   5   2      101.91      102.30      2.91 o 
   8   5   2      188.77      185.27      4.82 o 
   9   5   2      231.22      224.58      6.26 o 
  10   5   2      471.78      472.65      8.58 o 
  11   5   2       72.48       75.94      3.77 o 
  12   5   2       22.19       20.99      2.63 o 
  13   5   2       26.62       24.83      3.97 o 
 -13   6   2       53.89       52.15      4.19 o 
 -12   6   2        1.06        0.26      1.71 o 
 -11   6   2       10.28       11.42      2.22 o 
 -10   6   2      329.66      330.38      7.55 o 
  -9   6   2      179.09      171.65      5.21 o 
  -8   6   2       65.77       65.32      4.93 o 
  -7   6   2      643.19      628.72      9.48 o 
  -6   6   2       97.11       99.93      4.58 o 
  -5   6   2       37.89       38.44      2.34 o 
  -4   6   2        1.95        1.94      0.76 o 
  -3   6   2      531.55      543.27      5.88 o 
  -2   6   2      384.36      404.25      4.84 o 
  -1   6   2      318.29      282.27      3.55 o 
   0   6   2     1601.71     1528.34     12.40 o 
   1   6   2      319.34      289.53      4.43 o 
   2   6   2      382.16      401.07      4.35 o 
   3   6   2      526.49      532.85      6.19 o 
   4   6   2        2.51        2.37      0.83 o 
   5   6   2       38.67       40.54      2.30 o 
   6   6   2      105.72      110.90      4.85 o 
   7   6   2      626.49      613.61     11.19 o 
   8   6   2       73.39       61.61      3.66 o 
   9   6   2      180.43      162.12      5.47 o 
  10   6   2      332.36      337.54     11.00 o 
  11   6   2       10.62       13.83      2.23 o 
  12   6   2        0.82        2.04      2.09 o 
  13   6   2       53.40       48.99      4.17 o 
 -12   7   2      101.03       97.38      5.55 o 
 -11   7   2      461.23      479.94     11.31 o 
 -10   7   2        8.52        7.36      1.93 o 
  -9   7   2      249.50      251.46      6.77 o 
  -8   7   2      197.95      192.26      5.73 o 
  -7   7   2      285.84      276.89      6.66 o 
  -6   7   2       18.96       14.57      2.79 o 
  -5   7   2      147.11      140.61      4.94 o 
  -4   7   2        7.62        7.00      1.08 o 
  -3   7   2     1981.17     1926.64     14.80 o 
  -2   7   2      404.74      408.00      4.54 o 
  -1   7   2      648.31      684.49      9.43 o 
   0   7   2      354.14      337.88      4.32 o 
   1   7   2      662.89      702.09      6.31 o 
   2   7   2      408.64      414.49      4.63 o 
   3   7   2     1980.67     1890.47     17.20 o 
   4   7   2        8.54        8.22      1.25 o 
   5   7   2      142.82      135.79      4.01 o 
   6   7   2       20.07       15.35      1.90 o 
   7   7   2      290.61      287.09      6.41 o 
   8   7   2      196.54      202.79      5.91 o 
   9   7   2      255.04      248.18      6.72 o 
  10   7   2        9.38        5.57      2.32 o 
  11   7   2      467.98      476.92     11.21 o 
  12   7   2      103.08       89.74      5.32 o 
 -12   8   2      100.30      112.98      6.30 o 
 -11   8   2      163.87      157.46      6.94 o 
 -10   8   2      184.37      181.80      6.46 o 
  -9   8   2       46.29       43.56      3.57 o 
  -8   8   2       63.00       55.81      3.79 o 
  -7   8   2      117.35      121.18      6.07 o 
  -6   8   2        4.16        4.23      1.49 o 
  -5   8   2      727.71      720.44     10.10 o 
  -4   8   2      197.75      179.17      3.97 o 
  -3   8   2      153.18      150.99      3.19 o 
  -2   8   2      307.50      298.34      4.47 o 
  -1   8   2      383.60      378.64      4.51 o 
   0   8   2     1015.95      993.28      8.89 o 
   1   8   2      390.11      372.79      5.85 o 
   2   8   2      296.71      293.18      4.10 o 
   3   8   2      147.24      145.26      3.40 o 
   4   8   2      206.27      200.59      4.69 o 
   5   8   2      724.60      732.53      9.52 o 
   6   8   2        4.04        3.11      1.41 o 
   7   8   2      112.78      112.88      4.46 o 
   8   8   2       61.54       62.59      5.58 o 
   9   8   2       47.53       45.68      3.66 o 
  10   8   2      189.70      183.80      6.46 o 
  11   8   2      164.32      160.01      6.88 o 
  12   8   2       99.14       91.81      5.82 o 
 -11   9   2       31.12       31.38      4.01 o 
 -10   9   2       61.46       63.57      5.40 o 
  -9   9   2      450.80      466.29      9.98 o 
  -8   9   2       76.31       75.82      4.61 o 
  -7   9   2        2.82        2.04      1.43 o 
  -6   9   2      143.98      140.64      4.89 o 
  -5   9   2      281.55      275.90      6.21 o 
  -4   9   2      108.03       92.95      3.37 o 
  -3   9   2       87.62       86.64      2.81 o 
  -2   9   2       60.90       57.51      2.45 o 
  -1   9   2     1233.63     1238.61     11.07 o 
   0   9   2        0.08        2.04      1.08 o 
   1   9   2     1268.63     1265.03     10.93 o 
   2   9   2       62.75       62.46      2.09 o 
   3   9   2       85.17       79.60      2.95 o 
   4   9   2      108.96      101.44      3.32 o 
   5   9   2      280.68      279.27      6.18 o 
   6   9   2      143.83      142.74      5.13 o 
   7   9   2        2.77        3.10      1.56 o 
   8   9   2       73.10       71.08      4.52 o 
   9   9   2      447.09      462.70     10.52 o 
  10   9   2       63.15       61.48      5.08 o 
  11   9   2       30.75       20.83      3.51 o 
 -11  10   2       55.08       51.93      5.30 o 
 -10  10   2       47.55       42.44      5.30 o 
  -9  10   2      161.54      161.29      6.57 o 
  -8  10   2       78.55       77.19      4.31 o 
  -7  10   2       16.43       11.49      2.05 o 
  -6  10   2      252.75      257.74      6.48 o 
  -5  10   2      459.72      446.12      7.29 o 
  -4  10   2      297.94      296.77      6.01 o 
  -3  10   2        3.43        2.79      1.21 o 
  -2  10   2       72.97       69.73      2.96 o 
  -1  10   2      126.64      137.64      4.24 o 
   0  10   2       81.03       90.21      3.59 o 
   1  10   2      117.81      124.61      3.55 o 
   2  10   2       73.44       79.41      2.71 o 
   3  10   2        2.21        2.67      1.18 o 
   4  10   2      294.69      288.60      5.65 o 
   5  10   2      460.21      455.30      7.89 o 
   6  10   2      249.60      256.68      5.98 o 
   7  10   2       15.55       12.37      2.36 o 
   8  10   2       81.14       75.73      7.57 o 
   9  10   2      164.35      161.37      6.91 o 
  10  10   2       46.70       47.54      5.58 o 
  11  10   2       53.04       50.73      5.15 o 
 -10  11   2       14.83       13.75      3.29 o 
  -9  11   2       54.30       48.07      6.22 o 
  -8  11   2      226.15      244.96      7.89 o 
  -7  11   2       61.26       59.97      4.42 o 
  -6  11   2      153.00      142.26      5.41 o 
  -5  11   2      173.76      181.44      5.15 o 
  -4  11   2      137.28      153.73      4.44 o 
  -3  11   2      596.95      616.75      9.13 o 
  -2  11   2      158.60      160.15      5.07 o 
  -1  11   2       45.01       47.79      3.49 o 
   0  11   2      644.16      644.14     10.50 o 
   1  11   2       45.72       41.82      2.79 o 
   2  11   2      167.84      163.77      4.16 o 
   3  11   2      606.99      642.15      9.07 o 
   4  11   2      137.28      140.75      4.22 o 
   5  11   2      175.49      185.57      5.41 o 
   6  11   2      156.70      159.86      5.97 o 
   7  11   2       58.93       61.42      4.44 o 
   8  11   2      217.86      243.06      9.43 o 
   9  11   2       56.74       57.10      6.34 o 
  10  11   2       15.56       11.04      3.34 o 
  -9  12   2       37.01       34.88      4.57 o 
  -8  12   2       34.99       29.43      4.13 o 
  -7  12   2      502.74      519.86     12.43 o 
  -6  12   2      108.46      108.27      4.63 o 
  -5  12   2       20.12       16.68      2.35 o 
  -4  12   2       45.04       49.61      3.64 o 
  -3  12   2      142.50      137.51      6.10 o 
  -2  12   2       55.81       53.75      3.71 o 
  -1  12   2      182.57      190.99      5.21 o 
   0  12   2       21.01       18.92      2.90 o 
   1  12   2      184.91      202.17      5.73 o 
   2  12   2       52.51       47.27      6.37 o 
   3  12   2      138.20      129.74      5.18 o 
   4  12   2       45.30       46.37      3.86 o 
   5  12   2       19.02       28.26      2.75 o 
   6  12   2      110.30      104.29      4.83 o 
   7  12   2      516.81      539.98     10.73 o 
   8  12   2       35.45       27.67      4.46 o 
   9  12   2       37.54       31.52      5.52 o 
  -8  13   2        0.11       -0.01      2.61 o 
  -7  13   2       62.54       72.38      5.46 o 
  -6  13   2      102.35      105.68      5.94 o 
  -5  13   2      115.63      122.55      6.69 o 
  -4  13   2      385.91      387.88     17.54 o 
  -3  13   2      411.64      412.75     11.70 o 
  -2  13   2      196.07      185.82      6.07 o 
  -1  13   2       31.35       22.58      3.03 o 
   0  13   2        6.96        4.18      1.84 o 
   1  13   2       31.42       29.43      2.89 o 
   2  13   2      196.56      192.70      8.30 o 
   3  13   2      416.42      434.02     10.99 o 
   4  13   2      395.30      407.01     12.31 o 
   5  13   2      115.42      124.21      5.81 o 
   6  13   2       99.96       98.87      5.47 o 
   7  13   2       62.91       70.72      5.72 o 
   8  13   2        0.08        0.03      2.86 o 
  -7  14   2       73.93       83.39      6.24 o 
  -6  14   2       33.35       33.99      7.82 o 
  -5  14   2      125.03      107.82     10.80 o 
  -4  14   2       32.90       36.29      6.95 o 
  -3  14   2       69.77       75.48      7.96 o 
  -2  14   2       48.81       47.37      5.21 o 
  -1  14   2       42.32       38.42      4.77 o 
   0  14   2      317.19      320.05      9.23 o 
   1  14   2       42.97       41.51      3.76 o 
   2  14   2       47.64       47.33      7.51 o 
   3  14   2       69.21       76.75      6.26 o 
   4  14   2       33.90       36.08      4.96 o 
   5  14   2      118.62      114.31      7.62 o 
   6  14   2       37.07       35.66      6.31 o 
   7  14   2       74.02       75.90      6.35 o 
  -5  15   2       78.64       78.31      7.43 o 
  -4  15   2       47.84       38.34      6.84 o 
  -3  15   2        1.49        1.86      2.94 o 
  -2  15   2      134.23      138.56      8.03 o 
  -1  15   2       93.71       96.94      6.63 o 
   0  15   2      136.26      149.69      6.36 o 
   1  15   2       96.24       91.40      9.69 o 
   2  15   2      136.33      144.87      8.10 o 
   3  15   2        1.55        4.96      3.13 o 
   4  15   2       48.61       48.88      5.71 o 
   5  15   2       78.17       85.59      7.24 o 
  -3  16   2       68.41       67.68      6.50 o 
  -2  16   2      144.00      149.35      8.49 o 
  -1  16   2       28.22       32.65      4.63 o 
   0  16   2        0.86        5.29      3.70 o 
   1  16   2       27.01       17.97      4.58 o 
   2  16   2      141.70      153.45      8.58 o 
   3  16   2       70.37       61.50      7.77 o 
   1   0   3      188.63      215.58      5.12 o 
   2   0   3     1744.81     1808.69     23.72 o 
   3   0   3      549.15      549.58     11.39 o 
   4   0   3       11.49       10.65      1.11 o 
   5   0   3       81.14       82.95      2.60 o 
   6   0   3        1.13        4.02      0.90 o 
   7   0   3     2131.18     2145.54     19.53 o 
   8   0   3      277.11      301.50      5.92 o 
   9   0   3       84.38      101.37      3.63 o 
  10   0   3       65.17       60.23      4.56 o 
  11   0   3       37.09       45.91      3.83 o 
  12   0   3        0.02        3.39      4.83 o 
  13   0   3       80.88       81.47      5.92 o 
 -13   1   3        7.80        8.46      3.04 o 
 -12   1   3       79.96       69.83      5.73 o 
 -11   1   3      259.73      267.60      9.18 o 
 -10   1   3       94.71       91.51      4.19 o 
  -9   1   3      427.54      427.81      8.63 o 
  -8   1   3       16.69       20.22      1.78 o 
  -7   1   3      662.49      645.15      8.24 o 
  -6   1   3     1284.90     1325.21     13.00 o 
  -5   1   3     1105.60     1146.81     11.29 o 
  -4   1   3      235.60      240.89      3.71 o 
  -3   1   3     1019.45     1011.71     13.79 o 
  -2   1   3     1392.50     1450.88     18.86 o 
  -1   1   3      178.50      191.62      3.94 o 
   0   1   3     1617.56     1689.49     24.04 o 
   1   1   3      174.95      190.57      5.17 o 
   2   1   3     1373.90     1389.19     21.89 o 
   3   1   3     1064.55     1090.62     19.11 o 
   4   1   3      241.09      244.26      4.35 o 
   5   1   3     1145.28     1166.24     11.87 o 
   6   1   3     1278.03     1318.53     13.58 o 
   7   1   3      644.41      640.03      8.23 o 
   8   1   3       16.60       20.01      1.75 o 
   9   1   3      430.72      442.58      7.90 o 
  10   1   3       93.31       92.58      4.21 o 
  11   1   3      262.33      268.01      9.01 o 
  12   1   3       79.40       74.69      6.36 o 
  13   1   3        8.09        7.69      2.93 o 
 -13   2   3      129.37      128.12      7.44 o 
 -12   2   3        0.73        1.06      2.06 o 
 -11   2   3      201.41      198.17     11.79 o 
 -10   2   3      243.66      255.28      7.45 o 
  -9   2   3      358.52      367.02      8.01 o 
  -8   2   3      106.91      105.02      7.08 o 
  -7   2   3      131.59      129.31      3.43 o 
  -6   2   3      208.79      230.48      4.29 o 
  -5   2   3      827.65      769.99      7.87 o 
  -4   2   3        4.20        3.49      0.82 o 
  -3   2   3      388.47      406.86      5.73 o 
  -2   2   3     1455.64     1578.81     20.25 o 
  -1   2   3     1206.86     1249.65     15.88 o 
   0   2   3        4.69        0.84      1.21 o 
   1   2   3     1238.83     1248.05     15.35 o 
   2   2   3     1451.04     1520.21     20.70 o 
   3   2   3      400.88      411.56      7.09 o 
   4   2   3        2.77        1.80      0.65 o 
   5   2   3      844.16      805.63      7.96 o 
   6   2   3      213.49      231.85      3.60 o 
   7   2   3      134.72      133.32      2.56 o 
   8   2   3      108.04      106.40      2.95 o 
   9   2   3      351.38      358.55      6.19 o 
  10   2   3      241.13      253.08      5.55 o 
  11   2   3      202.87      211.63      5.61 o 
  12   2   3        0.54        2.25      1.99 o 
  13   2   3      131.46      140.91      6.83 o 
 -13   3   3       30.78       33.56      3.58 o 
 -12   3   3       26.14       25.93      2.20 o 
 -11   3   3       18.71       20.62      1.88 o 
 -10   3   3      106.54      111.69      5.09 o 
  -9   3   3      587.32      604.54      9.70 o 
  -8   3   3      352.60      340.78      6.99 o 
  -7   3   3      101.28      101.02      2.42 o 
  -6   3   3       69.39       64.44      1.85 o 
  -5   3   3      550.23      567.24      5.99 o 
  -4   3   3     1451.50     1545.59     12.39 o 
  -3   3   3        1.96        2.93      0.62 o 
  -2   3   3      509.58      605.81      7.15 o 
  -1   3   3     1133.98     1154.01     11.71 o 
   0   3   3     2221.95     2257.14     23.39 o 
   1   3   3     1145.92     1160.98     11.79 o 
   2   3   3      536.29      614.21     10.79 o 
   3   3   3        2.77        4.29      0.78 o 
   4   3   3     1468.39     1542.98     12.86 o 
   5   3   3      556.91      566.12      7.57 o 
   6   3   3       70.17       67.82      2.61 o 
   7   3   3      100.40       99.86      4.65 o 
   8   3   3      346.96      336.07      6.19 o 
   9   3   3      577.97      604.29      9.15 o 
  10   3   3      106.72      107.05      4.78 o 
  11   3   3       18.82       18.06      2.30 o 
  12   3   3       24.23       23.49      2.64 o 
  13   3   3       32.99       33.17      3.39 o 
 -13   4   3       28.56       30.08      3.09 o 
 -12   4   3      528.79      570.79     12.09 o 
 -11   4   3       93.85       94.45      3.90 o 
 -10   4   3       44.92       44.59      2.61 o 
  -9   4   3       27.23       24.18      1.99 o 
  -8   4   3       33.63       31.28      3.30 o 
  -7   4   3      158.22      151.48      3.50 o 
  -6   4   3       72.88       64.04      2.47 o 
  -5   4   3      315.42      307.49      4.69 o 
  -4   4   3      226.37      224.58      3.33 o 
  -3   4   3      231.24      265.82      3.95 o 
  -2   4   3      573.72      569.57      5.59 o 
  -1   4   3     3497.47     3721.11     27.43 o 
   0   4   3     1457.41     1445.60     11.39 o 
   1   4   3     3519.86     3718.73     29.93 o 
   2   4   3      601.49      584.60      6.07 o 
   3   4   3      217.62      249.02      4.26 o 
   4   4   3      234.02      232.33      3.98 o 
   5   4   3      316.68      307.49      4.80 o 
   6   4   3       74.30       65.88      2.30 o 
   7   4   3      156.69      148.08      3.54 o 
   8   4   3       33.56       34.27      1.98 o 
   9   4   3       28.75       30.65      2.05 o 
  10   4   3       41.97       41.04      2.45 o 
  11   4   3       89.52       89.60      3.61 o 
  12   4   3      527.48      563.56     12.88 o 
  13   4   3       28.76       27.90      3.55 o 
 -13   5   3       68.49       66.97      4.25 o 
 -12   5   3       39.88       35.21      3.43 o 
 -11   5   3      232.47      247.05      6.30 o 
 -10   5   3       64.03       69.03      3.90 o 
  -9   5   3       42.66       39.17      2.68 o 
  -8   5   3      356.14      364.44      7.06 o 
  -7   5   3      492.03      502.59      8.29 o 
  -6   5   3       64.11       62.46      2.71 o 
  -5   5   3      141.55      126.70      4.21 o 
  -4   5   3       85.69       76.61      2.52 o 
  -3   5   3     1531.39     1516.39     12.57 o 
  -2   5   3     1141.43     1151.17      9.08 o 
  -1   5   3      153.79      170.18      2.59 o 
   0   5   3      207.88      269.61      3.56 o 
   1   5   3      159.02      173.74      2.73 o 
   2   5   3     1150.61     1161.54      9.03 o 
   3   5   3     1519.01     1495.18     12.29 o 
   4   5   3       83.91       76.05      2.10 o 
   5   5   3      142.80      128.76      3.12 o 
   6   5   3       65.15       63.36      2.50 o 
   7   5   3      486.10      491.21      8.24 o 
   8   5   3      358.40      357.86      6.98 o 
   9   5   3       41.60       44.01      2.41 o 
  10   5   3       62.62       62.20      4.97 o 
  11   5   3      235.53      238.97      6.31 o 
  12   5   3       37.61       37.44      3.27 o 
  13   5   3       68.32       75.02      4.71 o 
 -13   6   3        5.27        3.84      2.19 o 
 -12   6   3        5.37        4.95      2.05 o 
 -11   6   3      118.82      128.27      5.09 o 
 -10   6   3      258.54      255.95      6.67 o 
  -9   6   3       49.67       52.62      3.31 o 
  -8   6   3       13.44       12.49      1.84 o 
  -7   6   3      598.79      607.63      9.94 o 
  -6   6   3      382.36      378.23      6.93 o 
  -5   6   3       96.11       92.13      3.64 o 
  -4   6   3      178.47      169.84      3.37 o 
  -3   6   3       11.21        4.53      0.77 o 
  -2   6   3      260.70      282.45      3.77 o 
  -1   6   3     1518.59     1574.42     11.76 o 
   0   6   3     3295.16     3452.68     23.51 o 
   1   6   3     1492.45     1542.99     11.30 o 
   2   6   3      265.96      287.12      3.28 o 
   3   6   3       11.85        5.63      0.94 o 
   4   6   3      180.51      171.50      3.50 o 
   5   6   3       97.84       94.47      3.27 o 
   6   6   3      383.92      374.75      6.60 o 
   7   6   3      601.00      607.26      9.96 o 
   8   6   3       13.67       13.24      1.95 o 
   9   6   3       46.47       39.06      4.82 o 
  10   6   3      254.22      244.65      6.85 o 
  11   6   3      121.80      123.68      4.96 o 
  12   6   3        4.88        0.62      2.08 o 
  13   6   3        4.41        2.31      2.22 o 
 -12   7   3       11.65        9.06      2.53 o 
 -11   7   3      102.39       98.19      5.17 o 
 -10   7   3      471.09      470.62      9.88 o 
  -9   7   3      371.85      374.49      8.43 o 
  -8   7   3       66.35       57.97      3.62 o 
  -7   7   3       21.68       20.73      2.33 o 
  -6   7   3       83.41       90.06      4.00 o 
  -5   7   3      848.64      844.70     11.40 o 
  -4   7   3     1446.93     1397.66     12.89 o 
  -3   7   3        9.73        7.21      1.00 o 
  -2   7   3       71.98       68.99      2.24 o 
  -1   7   3       31.55       30.84      1.82 o 
   0   7   3       92.22       83.59      2.12 o 
   1   7   3       31.12       29.68      1.44 o 
   2   7   3       74.70       70.61      1.92 o 
   3   7   3       11.48        7.82      1.19 o 
   4   7   3     1441.76     1402.16     14.15 o 
   5   7   3      848.51      828.32     10.51 o 
   6   7   3       79.21       82.30      3.62 o 
   7   7   3       23.90       15.70      2.06 o 
   8   7   3       66.98       57.47      3.60 o 
   9   7   3      366.61      368.47      8.43 o 
  10   7   3      474.71      469.34      9.89 o 
  11   7   3       99.86       97.78      6.67 o 
  12   7   3       11.75       12.66      2.82 o 
 -12   8   3       11.48        7.14      2.62 o 
 -11   8   3       59.83       54.43      4.40 o 
 -10   8   3       37.60       40.74      3.68 o 
  -9   8   3      547.57      567.16     11.23 o 
  -8   8   3      240.23      240.68      8.67 o 
  -7   8   3       13.82       14.17      2.19 o 
  -6   8   3      533.36      548.69      9.28 o 
  -5   8   3      255.21      236.69      5.73 o 
  -4   8   3      107.58       98.61      3.37 o 
  -3   8   3      382.47      394.70      5.72 o 
  -2   8   3      307.37      329.87      5.00 o 
  -1   8   3       84.93       93.74      3.21 o 
   0   8   3     1357.26     1361.64     11.98 o 
   1   8   3       83.83       90.19      2.49 o 
   2   8   3      306.25      329.97      4.27 o 
   3   8   3      377.27      395.55      6.12 o 
   4   8   3      107.45      104.72      3.71 o 
   5   8   3      260.19      246.32      5.54 o 
   6   8   3      527.61      553.04      9.62 o 
   7   8   3       16.70       14.37      2.19 o 
   8   8   3      234.44      242.34      6.95 o 
   9   8   3      539.56      536.23     10.99 o 
  10   8   3       39.56       42.83      3.81 o 
  11   8   3       61.03       58.20      4.81 o 
  12   8   3       10.15        6.97      2.65 o 
 -11   9   3       45.97       39.95      4.18 o 
 -10   9   3      294.32      278.23      8.89 o 
  -9   9   3        8.50        4.73      2.07 o 
  -8   9   3      278.35      293.03      7.45 o 
  -7   9   3      194.33      200.02      5.96 o 
  -6   9   3      646.70      643.57     10.77 o 
  -5   9   3        4.90        5.58      1.53 o 
  -4   9   3      294.52      297.93      6.00 o 
  -3   9   3      146.66      145.09      3.59 o 
  -2   9   3      527.10      531.53      7.75 o 
  -1   9   3      245.46      250.57      4.37 o 
   0   9   3       24.96       34.32      2.24 o 
   1   9   3      247.90      256.89      4.68 o 
   2   9   3      526.27      532.97      5.98 o 
   3   9   3      144.31      145.00      3.67 o 
   4   9   3      296.77      293.35      5.23 o 
   5   9   3        4.65        4.52      1.41 o 
   6   9   3      653.14      650.83     11.11 o 
   7   9   3      197.45      189.53      6.41 o 
   8   9   3      276.30      277.55     13.92 o 
   9   9   3        8.44        6.63      2.21 o 
  10   9   3      289.02      283.27     12.71 o 
  11   9   3       46.06       48.33      7.09 o 
 -11  10   3       27.13       23.77      4.01 o 
 -10  10   3      121.80      136.28      8.78 o 
  -9  10   3       22.92       26.38      3.41 o 
  -8  10   3      166.42      173.62      7.30 o 
  -7  10   3       80.64       77.61      4.63 o 
  -6  10   3      388.51      386.85     10.04 o 
  -5  10   3      221.66      220.21      5.57 o 
  -4  10   3      230.25      227.89      5.55 o 
  -3  10   3       48.45       47.52      2.87 o 
  -2  10   3      765.37      764.03      9.53 o 
  -1  10   3      152.95      156.54      4.24 o 
   0  10   3      162.53      185.28      6.48 o 
   1  10   3      154.91      161.53      3.99 o 
   2  10   3      776.34      783.41      9.20 o 
   3  10   3       44.93       44.79      2.63 o 
   4  10   3      230.49      225.44      4.84 o 
   5  10   3      218.20      221.91      5.27 o 
   6  10   3      384.37      375.93      7.35 o 
   7  10   3       83.37       85.05      4.74 o 
   8  10   3      166.93      185.81      7.76 o 
   9  10   3       22.57       16.02      3.32 o 
  10  10   3      118.48      110.03      6.85 o 
  11  10   3       27.65       25.81      4.16 o 
 -10  11   3       77.17       69.54     10.46 o 
  -9  11   3      131.04      130.28      7.15 o 
  -8  11   3       32.92       39.52      4.11 o 
  -7  11   3       45.73       45.59      4.28 o 
  -6  11   3        7.20        7.84      2.08 o 
  -5  11   3      208.69      207.24      6.63 o 
  -4  11   3      472.85      480.79      8.71 o 
  -3  11   3        8.22       11.99      1.95 o 
  -2  11   3      381.09      376.21      7.26 o 
  -1  11   3      382.14      382.06      7.37 o 
   0  11   3      643.66      634.76     11.01 o 
   1  11   3      373.67      369.43      7.57 o 
   2  11   3      371.82      380.93      7.33 o 
   3  11   3        7.53        7.74      1.77 o 
   4  11   3      471.87      483.04      7.59 o 
   5  11   3      214.61      219.01      5.54 o 
   6  11   3        7.12        5.44      1.84 o 
   7  11   3       46.32       43.95      3.90 o 
   8  11   3       32.35       31.89      3.86 o 
   9  11   3      132.04      134.31      7.76 o 
  10  11   3       80.59       70.87      6.34 o 
  -9  12   3       42.71       42.19      5.18 o 
  -8  12   3      153.12      152.07      7.89 o 
  -7  12   3       48.82       44.02      4.44 o 
  -6  12   3       59.94       58.58      4.04 o 
  -5  12   3      185.49      189.35      5.99 o 
  -4  12   3      120.52      117.49      4.75 o 
  -3  12   3      209.35      206.20      9.18 o 
  -2  12   3       77.60       77.76      4.32 o 
  -1  12   3       99.98      105.95      4.81 o 
   0  12   3     1020.90     1016.92     14.34 o 
   1  12   3      102.24      115.92      4.53 o 
   2  12   3       79.26       88.24      5.09 o 
   3  12   3      209.97      203.33      8.33 o 
   4  12   3      119.25      122.52      4.93 o 
   5  12   3      180.19      185.27      5.48 o 
   6  12   3       61.59       61.14      4.16 o 
   7  12   3       48.35       41.65      3.77 o 
   8  12   3      152.55      136.65      8.12 o 
   9  12   3       43.19       34.80      4.87 o 
  -8  13   3        1.48        2.03      2.82 o 
  -7  13   3        6.69        4.66      2.94 o 
  -6  13   3       11.16       12.67      2.73 o 
  -5  13   3      300.33      299.20      8.61 o 
  -4  13   3      120.73      123.26      8.20 o 
  -3  13   3      651.37      641.68     17.31 o 
  -2  13   3       90.89       95.25      4.88 o 
  -1  13   3       80.63       72.86      4.70 o 
   0  13   3      151.39      150.50      5.32 o 
   1  13   3       84.55       79.49      4.81 o 
   2  13   3       89.14       89.65      6.24 o 
   3  13   3      640.39      646.08     13.66 o 
   4  13   3      114.57      120.29      6.59 o 
   5  13   3      301.06      299.90      8.96 o 
   6  13   3       11.59        8.82      2.74 o 
   7  13   3        7.71        6.49      2.91 o 
   8  13   3        1.66        4.72      2.87 o 
  -7  14   3      187.99      202.57      8.40 o 
  -6  14   3        5.78        4.60      3.30 o 
  -5  14   3       44.10       34.47      5.55 o 
  -4  14   3      129.94      132.37      8.86 o 
  -3  14   3      102.61       94.21      7.60 o 
  -2  14   3      142.34      141.86      7.89 o 
  -1  14   3      123.72      126.99      6.02 o 
   0  14   3        1.93        2.23      1.93 o 
   1  14   3      119.85      124.47      7.14 o 
   2  14   3      139.36      140.82      7.73 o 
   3  14   3      106.28      115.43      7.35 o 
   4  14   3      134.44      125.02      7.69 o 
   5  14   3       43.75       43.20      5.35 o 
   6  14   3        7.08        3.36      3.08 o 
   7  14   3      182.70      194.16     12.65 o 
  -5  15   3       74.93       66.71      7.43 o 
  -4  15   3      136.06      128.99      9.12 o 
  -3  15   3      171.18      169.41      9.02 o 
  -2  15   3       35.93       50.95      5.47 o 
  -1  15   3       89.82       86.96      5.36 o 
   0  15   3       36.67       31.32      3.66 o 
   1  15   3       90.29       89.59      6.37 o 
   2  15   3       37.53       40.16      5.11 o 
   3  15   3      169.85      167.30      8.91 o 
   4  15   3      134.81      136.53     13.83 o 
   5  15   3       72.67       81.99      7.14 o 
  -2  16   3        6.64        3.07      3.25 o 
  -1  16   3       11.79        8.41      3.31 o 
   0  16   3        0.30        4.28      3.50 o 
   1  16   3       12.99        9.85      4.15 o 
   2  16   3        6.25        8.57      3.51 o 
   0   0   4      653.00      631.49     15.73 o 
   1   0   4      924.20      952.46     12.04 o 
   2   0   4        0.31       -0.29      0.74 o 
   3   0   4      499.08      488.81      9.09 o 
   4   0   4        5.47        4.61      0.79 o 
   5   0   4      181.87      220.66      3.52 o 
   6   0   4     1860.19     1880.37     18.54 o 
   7   0   4       94.00       99.11      3.15 o 
   8   0   4      904.94      935.08     12.28 o 
   9   0   4       26.48       23.85      2.96 o 
  10   0   4       74.07       75.69      4.65 o 
  11   0   4      209.85      200.53     10.41 o 
  12   0   4      175.69      177.77      8.38 o 
  13   0   4        8.95       10.59      3.22 o 
 -13   1   4       90.88       84.14     10.52 o 
 -12   1   4      194.47      189.62     17.13 o 
 -11   1   4      194.12      201.00      7.83 o 
 -10   1   4      506.89      494.32     10.35 o 
  -9   1   4      154.29      157.75      5.05 o 
  -8   1   4      111.15       98.88      4.26 o 
  -7   1   4       83.76       85.01      5.06 o 
  -6   1   4       15.88       17.56      1.53 o 
  -5   1   4      330.43      304.20      4.36 o 
  -4   1   4     1102.83     1069.53     10.19 o 
  -3   1   4      106.69       99.42      2.55 o 
  -2   1   4      790.68      800.79     10.44 o 
  -1   1   4     2083.74     2121.73     19.50 o 
   0   1   4     3674.92     3747.10     40.29 o 
   1   1   4     2128.69     2159.69     28.07 o 
   2   1   4      789.63      792.60     14.71 o 
   3   1   4      101.39       92.73      3.07 o 
   4   1   4     1073.02     1039.45     10.67 o 
   5   1   4      333.12      304.92      4.71 o 
   6   1   4       15.96       16.18      1.45 o 
   7   1   4       85.80       91.82      3.66 o 
   8   1   4      106.61      101.95      3.78 o 
   9   1   4      148.23      158.74      5.77 o 
  10   1   4      509.64      505.96      9.86 o 
  11   1   4      191.76      197.49      7.67 o 
  12   1   4      196.17      210.80      8.49 o 
  13   1   4       91.41       89.92      6.63 o 
 -13   2   4      122.27      124.03      7.75 o 
 -12   2   4      167.35      176.37     10.81 o 
 -11   2   4       67.87       75.03      4.85 o 
 -10   2   4      125.73      136.55      8.84 o 
  -9   2   4       20.11       16.61      2.38 o 
  -8   2   4      265.42      259.12      6.36 o 
  -7   2   4      673.65      688.17      7.84 o 
  -6   2   4      899.45      895.60      9.13 o 
  -5   2   4       58.76       53.84      1.78 o 
  -4   2   4     1143.66     1131.26     10.17 o 
  -3   2   4      633.74      670.72      6.84 o 
  -2   2   4      263.67      244.85      4.26 o 
  -1   2   4      102.18       87.25      2.80 o 
   0   2   4      822.21      846.49      9.67 o 
   1   2   4      106.24       94.03      2.22 o 
   2   2   4      261.65      240.17      4.65 o 
   3   2   4      643.16      687.89      7.86 o 
   4   2   4     1138.38     1130.98     11.09 o 
   5   2   4       60.77       54.87      1.91 o 
   6   2   4      899.30      893.80      9.31 o 
   7   2   4      670.95      690.85      8.92 o 
   8   2   4      258.66      262.77      5.27 o 
   9   2   4       18.87       17.36      1.94 o 
  10   2   4      122.54      123.89      4.04 o 
  11   2   4       64.51       67.77      3.50 o 
  12   2   4      173.39      171.84      6.00 o 
  13   2   4      126.21      133.98      5.57 o 
 -13   3   4       14.99       11.72      2.01 o 
 -12   3   4       38.47       42.87      2.79 o 
 -11   3   4       39.36       39.55      2.49 o 
 -10   3   4      104.83      112.15      3.46 o 
  -9   3   4      207.32      219.30      6.16 o 
  -8   3   4      362.18      367.95      7.58 o 
  -7   3   4      496.20      472.95      6.52 o 
  -6   3   4      164.79      148.81      2.94 o 
  -5   3   4       65.57       77.19      2.08 o 
  -4   3   4      522.02      525.44      6.02 o 
  -3   3   4     2000.08     2120.14     16.38 o 
  -2   3   4     2562.15     2626.25     18.68 o 
  -1   3   4       74.06       63.68      2.08 o 
   0   3   4       38.15       47.04      1.62 o 
   1   3   4       78.33       68.79      1.89 o 
   2   3   4     2543.37     2573.70     20.42 o 
   3   3   4     1980.20     2086.14     16.99 o 
   4   3   4      516.07      522.27      6.07 o 
   5   3   4       58.90       66.17      2.17 o 
   6   3   4      160.20      152.72      3.16 o 
   7   3   4      485.94      461.35      7.29 o 
   8   3   4      365.18      383.67      7.56 o 
   9   3   4      203.21      203.45      5.20 o 
  10   3   4      110.12      111.92     10.93 o 
  11   3   4       39.14       40.89      3.20 o 
  12   3   4       41.30       42.29      3.47 o 
  13   3   4       15.31       12.01      3.22 o 
 -13   4   4       36.61       37.35      3.17 o 
 -12   4   4       66.91       65.18      3.78 o 
 -11   4   4      148.98      149.49      4.81 o 
 -10   4   4       52.36       47.30      2.93 o 
  -9   4   4      143.90      154.45      4.35 o 
  -8   4   4      157.86      152.07      4.22 o 
  -7   4   4        0.99        1.97      0.93 o 
  -6   4   4     1902.03     1855.44     16.79 o 
  -5   4   4     1210.11     1202.13     11.87 o 
  -4   4   4      463.15      463.07      5.76 o 
  -3   4   4       54.19       50.72      1.54 o 
  -2   4   4      507.39      569.10      5.93 o 
  -1   4   4      832.67      821.69      6.92 o 
   0   4   4      755.37      786.21      7.65 o 
   1   4   4      835.91      825.45      7.64 o 
   2   4   4      519.40      561.02      5.83 o 
   3   4   4       52.56       47.62      1.91 o 
   4   4   4      481.14      483.34      5.86 o 
   5   4   4     1208.10     1215.98     12.11 o 
   6   4   4     1908.37     1890.01     18.98 o 
   7   4   4        1.05        3.03      0.96 o 
   8   4   4      161.20      162.78      4.27 o 
   9   4   4      140.28      135.61      6.79 o 
  10   4   4       50.67       50.02      2.82 o 
  11   4   4      152.37      169.53      5.80 o 
  12   4   4       66.82       64.50      3.54 o 
  13   4   4       37.68       41.84      4.18 o 
 -13   5   4        1.19        1.25      2.07 o 
 -12   5   4        0.99        1.66      1.76 o 
 -11   5   4        3.87        1.80      1.50 o 
 -10   5   4      275.85      281.38      6.70 o 
  -9   5   4      571.23      578.17      9.82 o 
  -8   5   4       83.46       82.46      3.55 o 
  -7   5   4       86.30       89.87      3.54 o 
  -6   5   4       35.21       29.90      2.30 o 
  -5   5   4     1197.20     1166.29     11.98 o 
  -4   5   4      880.76      860.44      8.61 o 
  -3   5   4      443.59      453.35      4.88 o 
  -2   5   4       45.19       46.44      1.48 o 
  -1   5   4     1337.74     1398.88     10.52 o 
   0   5   4      687.60      697.50      7.02 o 
   1   5   4     1321.11     1367.55     10.76 o 
   2   5   4       45.75       44.41      1.42 o 
   3   5   4      423.55      426.79      5.41 o 
   4   5   4      887.94      855.60     12.40 o 
   5   5   4     1179.38     1164.52     12.08 o 
   6   5   4       32.91       28.50      2.04 o 
   7   5   4       91.76       97.83      3.49 o 
   8   5   4       80.19       83.60      3.59 o 
   9   5   4      574.17      596.06      9.94 o 
  10   5   4      280.50      292.92      6.84 o 
  11   5   4        4.89        5.75      2.09 o 
  12   5   4        1.07        3.27      1.86 o 
  13   5   4        1.29        1.83      2.00 o 
 -12   6   4       23.15       24.99      3.16 o 
 -11   6   4       35.45       30.36      3.16 o 
 -10   6   4       20.02       17.60      2.38 o 
  -9   6   4       52.84       54.39      3.99 o 
  -8   6   4      444.25      445.28     11.67 o 
  -7   6   4      947.12      972.75     13.60 o 
  -6   6   4      138.94      138.92      4.51 o 
  -5   6   4      705.86      725.13     10.59 o 
  -4   6   4      235.31      219.45      5.66 o 
  -3   6   4       82.44       67.22      2.88 o 
  -2   6   4      121.34      135.41      2.60 o 
  -1   6   4     1208.77     1242.69      9.63 o 
   0   6   4      229.79      200.05      3.46 o 
   1   6   4     1225.84     1257.32      9.79 o 
   2   6   4      128.66      142.78      2.48 o 
   3   6   4       77.69       65.94      2.49 o 
   4   6   4      236.26      222.99      3.85 o 
   5   6   4      707.99      725.92     11.74 o 
   6   6   4      138.54      140.29      4.05 o 
   7   6   4      968.90      944.99     13.32 o 
   8   6   4      443.24      438.06      7.75 o 
   9   6   4       55.31       56.06      5.98 o 
  10   6   4       18.44       18.79      2.43 o 
  11   6   4       35.09       30.97      3.10 o 
  12   6   4       23.16       23.22      3.78 o 
 -12   7   4       92.58       98.88      5.80 o 
 -11   7   4      211.77      232.64      7.53 o 
 -10   7   4       70.90       67.23      4.40 o 
  -9   7   4       12.21        9.33      2.26 o 
  -8   7   4        6.37        2.46      1.53 o 
  -7   7   4      106.08      100.25      4.48 o 
  -6   7   4      114.60      118.64      4.51 o 
  -5   7   4      109.19       98.01      3.83 o 
  -4   7   4      222.41      214.31      4.90 o 
  -3   7   4      596.47      570.89      6.64 o 
  -2   7   4      384.50      387.60      5.31 o 
  -1   7   4      154.31      155.99      2.87 o 
   0   7   4      180.95      176.94      3.10 o 
   1   7   4      156.06      158.26      2.87 o 
   2   7   4      378.67      379.69      4.57 o 
   3   7   4      596.87      578.69      7.84 o 
   4   7   4      218.55      212.47      4.22 o 
   5   7   4      106.61       95.84      3.49 o 
   6   7   4      115.26      115.39      4.52 o 
   7   7   4      111.10      110.03      4.52 o 
   8   7   4        7.40        8.99      1.94 o 
   9   7   4       13.07       11.66      2.20 o 
  10   7   4       67.44       46.54      3.67 o 
  11   7   4      213.58      223.65      7.84 o 
  12   7   4       92.93       90.42      5.59 o 
 -12   8   4       44.92       40.69      4.53 o 
 -11   8   4       38.70       28.19      3.61 o 
 -10   8   4       31.66       30.80      3.54 o 
  -9   8   4      175.25      186.47      6.90 o 
  -8   8   4       35.64       31.79      3.35 o 
  -7   8   4      338.34      350.44      7.83 o 
  -6   8   4      146.76      129.63      4.76 o 
  -5   8   4       36.34       41.56      2.74 o 
  -4   8   4      301.21      308.47      5.82 o 
  -3   8   4      592.61      567.94      7.28 o 
  -2   8   4      141.35      134.68      3.95 o 
  -1   8   4      780.28      734.20      8.01 o 
   0   8   4      140.58      142.67      3.19 o 
   1   8   4      766.36      743.21      7.32 o 
   2   8   4      136.58      137.68      2.81 o 
   3   8   4      593.16      555.72      7.05 o 
   4   8   4      303.46      305.40      6.31 o 
   5   8   4       40.06       44.93      3.12 o 
   6   8   4      146.16      137.15      4.86 o 
   7   8   4      344.10      347.21      9.36 o 
   8   8   4       36.72       33.59      3.30 o 
   9   8   4      175.55      184.17      6.48 o 
  10   8   4       34.29       30.73      3.44 o 
  11   8   4       39.53       34.50      4.03 o 
  12   8   4       46.99       38.54      4.47 o 
 -11   9   4       11.90        8.44      2.68 o 
 -10   9   4      101.44       96.89      5.88 o 
  -9   9   4      173.54      174.15      7.46 o 
  -8   9   4       26.39       22.37      2.86 o 
  -7   9   4       31.24       32.67      3.18 o 
  -6   9   4       64.49       60.94      3.89 o 
  -5   9   4      304.00      283.32      8.82 o 
  -4   9   4      185.65      173.16      4.64 o 
  -3   9   4      159.74      143.23      3.68 o 
  -2   9   4      158.16      155.83      4.45 o 
  -1   9   4      495.09      479.35      6.73 o 
   0   9   4     1426.33     1442.72     14.26 o 
   1   9   4      501.18      491.49      6.77 o 
   2   9   4      151.04      144.95      3.11 o 
   3   9   4      162.63      155.64      3.98 o 
   4   9   4      187.72      174.34      4.11 o 
   5   9   4      308.66      302.90      7.01 o 
   6   9   4       61.73       60.30      3.48 o 
   7   9   4       30.53       30.11      3.18 o 
   8   9   4       28.71       23.90      3.10 o 
   9   9   4      172.45      176.21      6.73 o 
  10   9   4      100.61       90.19      6.20 o 
  11   9   4       12.88       10.19      2.92 o 
 -10  10   4       29.73       24.20      4.48 o 
  -9  10   4       44.32       41.06      4.39 o 
  -8  10   4       46.96       44.96      4.42 o 
  -7  10   4       27.04       23.69      3.38 o 
  -6  10   4       57.30       54.48      4.40 o 
  -5  10   4      592.40      591.54     10.07 o 
  -4  10   4      319.00      318.35      6.66 o 
  -3  10   4      144.45      150.18      4.16 o 
  -2  10   4      277.56      249.50      6.16 o 
  -1  10   4      689.60      685.48     10.39 o 
   0  10   4       78.78       65.81      3.32 o 
   1  10   4      689.16      678.52      9.06 o 
   2  10   4      274.32      242.88      5.37 o 
   3  10   4      138.34      144.36      4.17 o 
   4  10   4      322.80      314.00      5.80 o 
   5  10   4      590.13      573.98      8.77 o 
   6  10   4       58.42       50.68      3.49 o 
   7  10   4       27.14       26.21      3.19 o 
   8  10   4       45.60       47.41      4.33 o 
   9  10   4       46.87       49.70      5.12 o 
  10  10   4       30.14       24.21      4.03 o 
 -10  11   4        4.51        9.64      3.05 o 
  -9  11   4      119.21      117.41      7.01 o 
  -8  11   4      206.23      207.70      8.35 o 
  -7  11   4       31.33       31.75      4.06 o 
  -6  11   4       45.96       44.80      3.94 o 
  -5  11   4      172.43      175.55      5.46 o 
  -4  11   4       67.65       72.85      4.03 o 
  -3  11   4      148.27      142.02      5.51 o 
  -2  11   4      522.29      494.03      9.17 o 
  -1  11   4      349.69      349.89      7.59 o 
   0  11   4      204.37      184.58      5.68 o 
   1  11   4      347.58      344.93      8.26 o 
   2  11   4      529.01      511.98     12.66 o 
   3  11   4      144.31      142.56      4.85 o 
   4  11   4       64.90       73.86      3.50 o 
   5  11   4      168.10      176.59      5.14 o 
   6  11   4       48.60       47.36      3.67 o 
   7  11   4       30.74       19.71      3.08 o 
   8  11   4      205.82      207.22      9.27 o 
   9  11   4      121.22      131.91      7.92 o 
  10  11   4        4.66        3.19      2.73 o 
  -9  12   4        6.04        2.84      2.79 o 
  -8  12   4       54.23       54.87      5.44 o 
  -7  12   4      213.15      228.18      8.47 o 
  -6  12   4      124.91      134.30      5.57 o 
  -5  12   4       47.38       53.80      4.72 o 
  -4  12   4       16.82       14.40      2.48 o 
  -3  12   4       41.32       36.73      3.49 o 
  -2  12   4      361.27      375.86     10.02 o 
  -1  12   4      102.12      107.14      5.60 o 
   0  12   4      128.74      132.15      5.76 o 
   1  12   4      102.91      114.30      4.64 o 
   2  12   4      364.22      349.13     10.60 o 
   3  12   4       40.84       36.26      3.34 o 
   4  12   4       16.20       15.83      2.38 o 
   5  12   4       47.12       52.11      3.64 o 
   6  12   4      124.63      134.40      5.71 o 
   7  12   4      214.96      221.95      9.24 o 
   8  12   4       55.22       56.15      5.88 o 
   9  12   4        5.84        5.48      3.21 o 
  -8  13   4       36.06       36.05      4.97 o 
  -7  13   4       25.59       25.04      4.04 o 
  -6  13   4       98.28      100.79      5.49 o 
  -5  13   4       84.49       88.21      5.90 o 
  -4  13   4       35.62       40.43      5.78 o 
  -3  13   4      263.50      279.57     11.28 o 
  -2  13   4       38.43       37.06      3.80 o 
  -1  13   4       74.02       73.36      5.01 o 
   0  13   4       50.07       40.65      3.99 o 
   1  13   4       73.43       73.05      3.94 o 
   2  13   4       41.50       41.43      4.70 o 
   3  13   4      259.40      283.09     13.32 o 
   4  13   4       35.64       32.33      4.05 o 
   5  13   4       86.35       81.40      5.42 o 
   6  13   4       99.58      103.32      6.72 o 
   7  13   4       23.81       24.01      4.33 o 
   8  13   4       36.13       32.94      5.11 o 
  -6  14   4       54.25       46.13      8.08 o 
  -5  14   4      142.47      160.75     10.03 o 
  -4  14   4       46.44       51.18      6.29 o 
  -3  14   4       18.21       11.96      3.81 o 
  -2  14   4        5.89        4.77      3.00 o 
  -1  14   4      143.95      149.45      6.42 o 
   0  14   4      404.62      417.52     10.20 o 
   1  14   4      144.25      153.70      7.76 o 
   2  14   4        5.84        4.72      2.91 o 
   3  14   4       19.27       17.58      3.96 o 
   4  14   4       47.30       50.58      6.32 o 
   5  14   4      143.74      141.41      9.92 o 
   6  14   4       54.51       64.21      6.22 o 
  -5  15   4       47.64       47.95      6.58 o 
  -4  15   4       46.56       33.84      5.82 o 
  -3  15   4        2.03       -2.07      2.73 o 
  -2  15   4       81.94       91.27      6.90 o 
  -1  15   4      104.73      108.09      5.77 o 
   0  15   4       61.37       64.36      4.61 o 
   1  15   4      107.38       97.00      6.62 o 
   2  15   4       82.14       71.28      6.21 o 
   3  15   4        2.00       -2.48      2.65 o 
   4  15   4       49.10       46.85      6.23 o 
   5  15   4       49.05       45.30      6.24 o 
  -1  16   4       32.42       25.45      4.47 o 
   0  16   4        5.56        6.02      3.80 o 
   1  16   4       30.91       30.13      6.81 o 
   1   0   5     9811.67    10188.98     85.44 o 
   2   0   5     1772.34     1794.92     14.49 o 
   3   0   5        0.77        1.84      1.18 o 
   4   0   5      484.06      514.34      6.09 o 
   5   0   5      226.55      204.87      4.04 o 
   6   0   5      272.07      251.34      4.49 o 
   7   0   5      209.00      198.44      4.13 o 
   8   0   5      662.06      661.05     14.95 o 
   9   0   5      115.08      117.32      4.81 o 
  10   0   5       19.34       14.10      2.44 o 
  11   0   5        0.08        2.35      1.92 o 
  12   0   5       36.82       27.19      4.05 o 
  13   0   5       52.35       54.80     12.43 o 
 -13   1   5       33.22       41.00      5.34 o 
 -12   1   5      146.55      148.56     16.52 o 
 -11   1   5       71.46       67.74      5.28 o 
 -10   1   5        5.94        5.97      1.96 o 
  -9   1   5      308.70      310.38      8.13 o 
  -8   1   5       66.02       61.05      3.04 o 
  -7   1   5      390.84      398.19      7.15 o 
  -6   1   5       99.19      101.22      2.77 o 
  -5   1   5     1280.26     1286.98     12.52 o 
  -4   1   5      222.77      232.90      3.52 o 
  -3   1   5     1452.93     1496.81     12.70 o 
  -2   1   5     1459.45     1496.88     12.72 o 
  -1   1   5      696.14      781.41      7.89 o 
   0   1   5       69.33       49.68      1.49 o 
   1   1   5      704.47      775.77      9.96 o 
   2   1   5     1434.35     1450.40     13.26 o 
   3   1   5     1467.54     1523.75     17.03 o 
   4   1   5      226.31      240.51      4.00 o 
   5   1   5     1284.23     1286.31     12.30 o 
   6   1   5       97.79       97.69      2.97 o 
   7   1   5      395.41      413.31      6.34 o 
   8   1   5       67.64       65.47      2.79 o 
   9   1   5      305.23      314.27      9.45 o 
  10   1   5        6.63        6.92      1.22 o 
  11   1   5       69.25       67.33      3.74 o 
  12   1   5      142.17      155.49      5.33 o 
  13   1   5       33.96       30.09      4.90 o 
 -13   2   5      169.70      182.09      9.67 o 
 -12   2   5       82.86       83.83      4.20 o 
 -11   2   5      207.86      205.44      6.09 o 
 -10   2   5      451.81      434.07      8.99 o 
  -9   2   5      178.66      176.95      4.82 o 
  -8   2   5       14.13       16.20      1.70 o 
  -7   2   5      158.47      141.85      3.15 o 
  -6   2   5      395.94      392.28      5.19 o 
  -5   2   5      138.61      128.07      2.73 o 
  -4   2   5     1040.31     1031.00     10.43 o 
  -3   2   5      589.52      586.09      5.94 o 
  -2   2   5       61.56       80.62      1.84 o 
  -1   2   5     3498.66     3663.96     30.12 o 
   0   2   5     3557.46     3776.83     33.82 o 
   1   2   5     3496.06     3589.61     29.03 o 
   2   2   5       60.89       76.47      2.30 o 
   3   2   5      601.41      598.94      6.65 o 
   4   2   5     1022.72      999.46     10.58 o 
   5   2   5      138.69      132.85      2.74 o 
   6   2   5      392.31      385.16      5.80 o 
   7   2   5      160.99      146.31      4.03 o 
   8   2   5       15.46       13.60      1.70 o 
   9   2   5      177.91      181.03      5.14 o 
  10   2   5      457.92      469.71     12.36 o 
  11   2   5      207.98      216.10      5.89 o 
  12   2   5       82.90       83.93      5.69 o 
  13   2   5      167.80      171.47      6.75 o 
 -13   3   5       57.73       63.12      5.15 o 
 -12   3   5       22.46       20.42      2.30 o 
 -11   3   5      143.67      146.33      7.43 o 
 -10   3   5      259.50      252.72      5.84 o 
  -9   3   5      487.92      488.87      8.31 o 
  -8   3   5      112.13      116.04      3.50 o 
  -7   3   5      374.97      377.29      6.23 o 
  -6   3   5      138.05      120.57      3.25 o 
  -5   3   5      322.45      314.79      5.83 o 
  -4   3   5     1263.84     1267.35     10.97 o 
  -3   3   5      155.83      162.23      2.53 o 
  -2   3   5       13.77       18.18      1.10 o 
  -1   3   5       97.78       95.22      1.87 o 
   0   3   5     3278.51     3289.63     36.40 o 
   1   3   5       98.42       92.76      2.00 o 
   2   3   5       17.84       23.09      1.16 o 
   3   3   5      165.14      172.57      2.85 o 
   4   3   5     1268.12     1277.26     11.43 o 
   5   3   5      324.56      320.06      5.50 o 
   6   3   5      144.17      126.59      3.59 o 
   7   3   5      375.94      370.64      5.94 o 
   8   3   5      115.45      123.28      3.75 o 
   9   3   5      486.24      487.20      9.28 o 
  10   3   5      256.73      261.24      6.43 o 
  11   3   5      145.59      151.78      5.48 o 
  12   3   5       22.81       25.31      3.06 o 
  13   3   5       59.55       62.95      4.73 o 
 -13   4   5      155.10      171.85      6.20 o 
 -12   4   5      101.12      109.73      4.71 o 
 -11   4   5      600.24      601.87     11.31 o 
 -10   4   5      103.50      104.56      4.83 o 
  -9   4   5       50.52       51.46      3.10 o 
  -8   4   5      181.32      164.47      4.81 o 
  -7   4   5      400.67      383.41      6.91 o 
  -6   4   5      135.42      115.03      3.87 o 
  -5   4   5      137.46      121.43      3.23 o 
  -4   4   5       37.08       33.98      1.61 o 
  -3   4   5     1172.09     1153.43      9.39 o 
  -2   4   5      306.81      294.67      3.69 o 
  -1   4   5     1008.60      980.67      8.12 o 
   0   4   5        5.19        2.12      0.56 o 
   1   4   5      996.92      968.05      8.46 o 
   2   4   5      315.67      312.68      4.54 o 
   3   4   5     1158.31     1131.85     10.70 o 
   4   4   5       34.56       29.48      1.63 o 
   5   4   5      135.38      115.04      3.34 o 
   6   4   5      137.38      125.65      4.52 o 
   7   4   5      403.84      395.23      6.84 o 
   8   4   5      182.44      169.71      4.46 o 
   9   4   5       54.00       56.25      2.91 o 
  10   4   5      102.85       97.37      4.96 o 
  11   4   5      600.28      607.05     14.25 o 
  12   4   5      103.75      102.84      4.76 o 
  13   4   5      149.35      150.81      6.48 o 
 -12   5   5       19.17       16.38      2.63 o 
 -11   5   5       68.63       64.68      3.95 o 
 -10   5   5      356.43      377.96     10.51 o 
  -9   5   5       68.40       55.44      3.44 o 
  -8   5   5      436.71      434.08      8.75 o 
  -7   5   5      287.45      274.42      6.64 o 
  -6   5   5       94.76       89.00      3.37 o 
  -5   5   5       41.95       32.45      1.93 o 
  -4   5   5      232.10      201.65      3.87 o 
  -3   5   5      819.97      859.29      7.90 o 
  -2   5   5     1358.02     1358.07     10.54 o 
  -1   5   5       72.48       80.08      2.19 o 
   0   5   5       35.04       25.28      1.47 o 
   1   5   5       75.32       82.29      2.03 o 
   2   5   5     1382.48     1362.67     10.85 o 
   3   5   5      817.09      854.81      8.08 o 
   4   5   5      225.29      194.97      3.87 o 
   5   5   5       39.38       35.29      2.10 o 
   6   5   5       97.59       89.63      3.63 o 
   7   5   5      295.59      272.64      6.25 o 
   8   5   5      430.14      424.90      8.25 o 
   9   5   5       67.39       60.60      3.45 o 
  10   5   5      356.99      361.29      7.96 o 
  11   5   5       67.71       68.97      3.90 o 
  12   5   5       21.53       18.35      3.03 o 
 -12   6   5       30.88       32.40      5.04 o 
 -11   6   5       29.51       29.33      3.10 o 
 -10   6   5       45.99       48.68      5.02 o 
  -9   6   5      206.78      203.83      6.69 o 
  -8   6   5      407.24      407.64      9.01 o 
  -7   6   5      203.94      212.70      6.21 o 
  -6   6   5      978.91      937.02     12.59 o 
  -5   6   5      125.64      121.06      3.65 o 
  -4   6   5      191.43      174.06      3.84 o 
  -3   6   5       23.46       24.59      1.44 o 
  -2   6   5      244.34      256.30      3.97 o 
  -1   6   5     1341.39     1346.15      9.98 o 
   0   6   5      131.33       99.76      2.31 o 
   1   6   5     1333.88     1310.19      9.96 o 
   2   6   5      239.75      245.10      3.33 o 
   3   6   5       23.10       24.92      1.36 o 
   4   6   5      196.43      176.65      3.62 o 
   5   6   5      125.64      127.64      3.78 o 
   6   6   5      968.67      919.38     12.46 o 
   7   6   5      201.01      212.91      7.54 o 
   8   6   5      409.75      400.36      8.46 o 
   9   6   5      209.27      199.66      5.39 o 
  10   6   5       43.58       38.45      2.90 o 
  11   6   5       28.10       21.24      2.84 o 
  12   6   5       28.93       31.33      3.62 o 
 -12   7   5       22.29       14.11      2.89 o 
 -11   7   5       13.33       10.74      3.69 o 
 -10   7   5      134.92      139.72      6.02 o 
  -9   7   5      118.47      120.35      5.58 o 
  -8   7   5       75.94       69.74      4.35 o 
  -7   7   5       63.83       66.88      6.39 o 
  -6   7   5      367.67      359.91      7.48 o 
  -5   7   5     1164.04     1124.76     13.53 o 
  -4   7   5      637.10      658.57      8.92 o 
  -3   7   5      124.73      155.23      3.34 o 
  -2   7   5      489.76      513.95      6.82 o 
  -1   7   5       62.38       67.65      2.74 o 
   0   7   5      656.23      675.60      6.80 o 
   1   7   5       63.89       70.43      2.12 o 
   2   7   5      497.87      529.94      6.52 o 
   3   7   5      133.65      158.90      3.13 o 
   4   7   5      648.42      684.31      8.43 o 
   5   7   5     1170.50     1134.20     12.52 o 
   6   7   5      365.21      351.46      7.90 o 
   7   7   5       62.55       59.52      3.75 o 
   8   7   5       74.96       72.13      4.87 o 
   9   7   5      114.11      109.14      5.79 o 
  10   7   5      132.77      132.03      6.79 o 
  11   7   5       11.71       10.60      2.59 o 
  12   7   5       23.02       25.36      3.58 o 
 -11   8   5       16.27       15.55      2.98 o 
 -10   8   5       61.50       52.50      4.84 o 
  -9   8   5       45.91       45.35      4.05 o 
  -8   8   5      416.83      419.44     10.29 o 
  -7   8   5       84.83       82.96      6.84 o 
  -6   8   5      673.38      648.35     11.15 o 
  -5   8   5      165.93      170.82      4.91 o 
  -4   8   5      195.41      193.08      4.73 o 
  -3   8   5      540.74      543.01      7.28 o 
  -2   8   5      345.25      343.12      5.42 o 
  -1   8   5      128.21      127.59      3.25 o 
   0   8   5      576.17      583.52      7.29 o 
   1   8   5      125.80      123.66      2.90 o 
   2   8   5      356.69      353.95      4.70 o 
   3   8   5      540.72      533.84      6.97 o 
   4   8   5      188.70      190.74      4.66 o 
   5   8   5      157.72      169.48      5.42 o 
   6   8   5      672.10      670.55     10.82 o 
   7   8   5       87.00       90.40      6.09 o 
   8   8   5      411.83      428.47      9.78 o 
   9   8   5       45.05       41.44      4.40 o 
  10   8   5       60.43       53.10      4.74 o 
  11   8   5       16.49       18.88      3.37 o 
 -11   9   5       14.69       10.26      3.09 o 
 -10   9   5       32.23       29.69      3.80 o 
  -9   9   5       58.55       50.55      4.54 o 
  -8   9   5      153.46      157.44      8.14 o 
  -7   9   5      279.56      291.68      7.71 o 
  -6   9   5       91.17       86.20      4.57 o 
  -5   9   5      308.00      310.59      7.03 o 
  -4   9   5      329.55      315.48      6.43 o 
  -3   9   5      208.38      193.79      4.35 o 
  -2   9   5      413.25      433.20      7.15 o 
  -1   9   5       26.70       32.34      2.15 o 
   0   9   5       62.30       60.33      3.16 o 
   1   9   5       27.36       32.06      2.25 o 
   2   9   5      426.61      447.42      6.79 o 
   3   9   5      210.80      196.51      4.47 o 
   4   9   5      337.11      318.87      5.61 o 
   5   9   5      311.73      321.44      8.52 o 
   6   9   5       96.11       94.36      4.51 o 
   7   9   5      270.17      266.18      7.90 o 
   8   9   5      150.70      155.06      6.43 o 
   9   9   5       55.87       46.99      4.15 o 
  10   9   5       32.50       37.29      5.34 o 
  11   9   5       14.90       14.37      3.26 o 
 -10  10   5       35.24       29.38      4.03 o 
  -9  10   5        4.99        6.10      2.66 o 
  -8  10   5      249.12      268.17      9.10 o 
  -7  10   5        7.81        5.95      2.32 o 
  -6  10   5      218.99      222.05      6.45 o 
  -5  10   5       30.35       34.85      3.03 o 
  -4  10   5      338.75      350.34      7.18 o 
  -3  10   5       92.14       94.34      3.74 o 
  -2  10   5      471.68      462.81     10.06 o 
  -1  10   5       87.63       90.95      8.05 o 
   0  10   5       77.09       78.52      3.32 o 
   1  10   5       89.95       87.21      3.71 o 
   2  10   5      471.42      467.69      7.68 o 
   3  10   5       90.60       93.55      3.76 o 
   4  10   5      332.92      342.44      6.12 o 
   5  10   5       30.54       24.57      2.47 o 
   6  10   5      207.73      214.61      7.86 o 
   7  10   5        7.08        6.97      2.26 o 
   8  10   5      244.54      236.41      8.05 o 
   9  10   5        5.23        3.19      2.49 o 
  10  10   5       34.16       38.16      6.51 o 
  -9  11   5       47.65       43.74      4.83 o 
  -8  11   5       37.85       32.25      4.28 o 
  -7  11   5       13.39        6.38      2.57 o 
  -6  11   5       65.98       71.88      4.89 o 
  -5  11   5       76.39       70.14      4.37 o 
  -4  11   5      302.08      308.58      7.51 o 
  -3  11   5       44.53       42.63      3.57 o 
  -2  11   5      205.92      195.31      6.23 o 
  -1  11   5      168.50      168.06      5.77 o 
   0  11   5       98.47      113.77      4.64 o 
   1  11   5      166.99      188.82      5.33 o 
   2  11   5      207.66      195.51      7.47 o 
   3  11   5       45.30       42.37      3.13 o 
   4  11   5      297.74      304.96      6.66 o 
   5  11   5       74.06       71.83      4.68 o 
   6  11   5       64.00       58.63      4.81 o 
   7  11   5       12.97       11.51      2.64 o 
   8  11   5       40.80       38.28      4.92 o 
   9  11   5       45.42       58.51     11.46 o 
  -8  12   5      205.22      202.21     11.48 o 
  -7  12   5       43.76       36.66      4.18 o 
  -6  12   5      245.06      251.46      8.17 o 
  -5  12   5       49.00       44.04      4.08 o 
  -4  12   5       53.93       49.98      4.56 o 
  -3  12   5       34.96       32.31      3.65 o 
  -2  12   5       51.65       51.75      3.85 o 
  -1  12   5      342.59      338.15      9.43 o 
   0  12   5      489.65      501.79      9.90 o 
   1  12   5      342.60      351.07      7.60 o 
   2  12   5       52.20       61.68      7.76 o 
   3  12   5       32.66       37.72      3.37 o 
   4  12   5       54.77       55.95      5.22 o 
   5  12   5       47.63       35.44      3.79 o 
   6  12   5      241.30      255.27      8.56 o 
   7  12   5       41.04       39.43      4.60 o 
   8  12   5      203.38      197.26      8.53 o 
  -7  13   5       38.85       34.99      4.70 o 
  -6  13   5        4.63        5.38      2.86 o 
  -5  13   5       87.49       77.68      6.02 o 
  -4  13   5      233.09      216.37     15.28 o 
  -3  13   5      134.71      145.07      8.78 o 
  -2  13   5       87.64       97.03      5.51 o 
  -1  13   5       63.51       69.36      4.94 o 
   0  13   5       65.02       71.85      3.99 o 
   1  13   5       65.11       72.82      4.66 o 
   2  13   5       86.06       75.46     11.71 o 
   3  13   5      129.08      129.74      7.43 o 
   4  13   5      232.30      241.33      8.05 o 
   5  13   5       87.98       93.15      8.28 o 
   6  13   5        4.30        6.08      3.84 o 
   7  13   5       40.69       36.87      5.17 o 
  -6  14   5       98.95       90.06      6.36 o 
  -5  14   5       21.41       14.42      3.91 o 
  -4  14   5       66.37       72.67      7.09 o 
  -3  14   5       44.75       43.75      6.95 o 
  -2  14   5       83.24       70.89      6.64 o 
  -1  14   5      155.60      157.49      6.66 o 
   0  14   5        5.51        4.42      2.32 o 
   1  14   5      155.62      172.34      8.05 o 
   2  14   5       85.68       86.98      6.46 o 
   3  14   5       41.81       37.29      4.92 o 
   4  14   5       63.98       67.13      6.54 o 
   5  14   5       20.96       22.38      4.89 o 
   6  14   5       99.92      101.95      8.29 o 
  -4  15   5        3.15        6.92      3.82 o 
  -3  15   5       68.67       61.20      6.72 o 
  -2  15   5      162.09      165.25     15.26 o 
  -1  15   5       28.00       28.75      3.70 o 
   0  15   5       64.37       65.43      5.90 o 
   1  15   5       27.89       25.82      5.32 o 
   2  15   5      165.97      173.49      8.68 o 
   3  15   5       68.74       73.73      6.40 o 
   4  15   5        3.13        3.37      3.34 o 
   0   0   6      136.70      143.88      3.55 o 
   1   0   6     1933.49     2010.93     15.58 o 
   2   0   6       27.39       24.50      1.13 o 
   3   0   6      652.02      712.07      6.63 o 
   4   0   6       37.15       37.07      1.65 o 
   5   0   6      203.99      193.91      3.54 o 
   6   0   6      676.08      663.71      7.96 o 
   7   0   6       44.67       41.79      1.94 o 
   8   0   6      399.41      404.75      7.21 o 
   9   0   6      651.46      648.67      9.91 o 
  10   0   6        9.91        9.83      2.27 o 
  11   0   6       68.75       67.57      3.86 o 
  12   0   6        0.32       -0.26      1.67 o 
  13   0   6       83.88       74.67      7.47 o 
 -13   1   6       51.40       55.77      9.68 o 
 -12   1   6      201.69      212.74     10.56 o 
 -11   1   6       86.81       90.59      4.47 o 
 -10   1   6      697.11      698.67     11.41 o 
  -9   1   6        7.74        5.12      1.48 o 
  -8   1   6      162.17      168.72      4.86 o 
  -7   1   6      101.85      103.83      3.32 o 
  -6   1   6      235.33      224.50      4.34 o 
  -5   1   6      905.79      902.66     10.18 o 
  -4   1   6     1778.43     1768.92     14.30 o 
  -3   1   6      243.85      273.66      3.31 o 
  -2   1   6      516.16      496.61      5.41 o 
  -1   1   6     1342.93     1462.68     10.71 o 
   0   1   6     5111.97     5494.85     39.92 o 
   1   1   6     1363.21     1474.41     12.10 o 
   2   1   6      516.91      501.41      5.15 o 
   3   1   6      236.04      269.30      3.35 o 
   4   1   6     1786.55     1759.54     14.60 o 
   5   1   6      916.23      910.07      9.80 o 
   6   1   6      236.21      222.98      5.42 o 
   7   1   6      101.73      102.02      2.95 o 
   8   1   6      162.86      159.13      4.57 o 
   9   1   6        7.63        6.56      1.52 o 
  10   1   6      694.32      737.10      9.97 o 
  11   1   6       85.56       86.35      4.21 o 
  12   1   6      202.70      192.89      6.45 o 
  13   1   6       51.41       51.13      4.26 o 
 -13   2   6       87.93       82.11      5.25 o 
 -12   2   6       48.77       53.44      3.17 o 
 -11   2   6      184.37      187.61      9.21 o 
 -10   2   6        2.44        2.00      1.16 o 
  -9   2   6       37.77       35.40      2.48 o 
  -8   2   6      531.07      536.85      8.12 o 
  -7   2   6      192.44      193.05      4.61 o 
  -6   2   6      981.83      955.10     13.19 o 
  -5   2   6       13.28       15.06      1.38 o 
  -4   2   6     1522.06     1556.97     13.30 o 
  -3   2   6     1547.58     1540.13     11.48 o 
  -2   2   6      197.43      195.19      3.10 o 
  -1   2   6      484.93      509.33      4.56 o 
   0   2   6     1258.02     1406.63     12.28 o 
   1   2   6      488.27      506.27      4.93 o 
   2   2   6      190.21      189.14      3.26 o 
   3   2   6     1558.52     1532.10     11.73 o 
   4   2   6     1520.80     1544.15     13.44 o 
   5   2   6       13.55       16.57      1.43 o 
   6   2   6      989.10      966.55     10.60 o 
   7   2   6      187.04      178.55      4.07 o 
   8   2   6      532.35      552.90     10.20 o 
   9   2   6       37.58       32.75      2.20 o 
  10   2   6        2.78        1.93      1.49 o 
  11   2   6      184.85      181.70      5.74 o 
  12   2   6       49.10       53.87      4.54 o 
  13   2   6       87.71       79.60      8.53 o 
 -13   3   6       24.58       23.96      3.09 o 
 -12   3   6       94.96      104.30      5.81 o 
 -11   3   6       64.64       62.23      3.52 o 
 -10   3   6      342.55      348.96      9.01 o 
  -9   3   6      595.27      584.31     10.45 o 
  -8   3   6      343.21      350.60      6.56 o 
  -7   3   6      499.88      505.31      8.36 o 
  -6   3   6        3.66        3.43      1.02 o 
  -5   3   6      847.38      816.26      9.28 o 
  -4   3   6      462.19      474.68      5.53 o 
  -3   3   6      668.41      656.44      6.42 o 
  -2   3   6     2303.28     2401.21     16.66 o 
  -1   3   6      437.23      455.69      4.61 o 
   0   3   6      400.88      382.67      4.98 o 
   1   3   6      438.27      459.80      5.25 o 
   2   3   6     2326.03     2395.93     17.70 o 
   3   3   6      674.73      659.55      6.52 o 
   4   3   6      473.60      472.01      6.13 o 
   5   3   6      842.86      797.20      8.78 o 
   6   3   6        4.52        4.49      1.08 o 
   7   3   6      500.56      513.57      7.68 o 
   8   3   6      352.67      358.30      6.36 o 
   9   3   6      592.57      582.16      8.71 o 
  10   3   6      348.25      357.91      7.39 o 
  11   3   6       62.16       59.14      3.13 o 
  12   3   6       95.33       91.24      4.32 o 
  13   3   6       23.58       27.45      3.81 o 
 -13   4   6       30.86       33.13      3.34 o 
 -12   4   6        2.46        0.06      1.75 o 
 -11   4   6       68.13       65.28      4.56 o 
 -10   4   6      222.81      214.89      6.19 o 
  -9   4   6       15.89       14.73      2.10 o 
  -8   4   6      309.43      301.97      6.75 o 
  -7   4   6       92.77       79.63      3.31 o 
  -6   4   6     1376.06     1341.37     15.34 o 
  -5   4   6      515.26      505.27     10.03 o 
  -4   4   6      841.23      852.09      8.57 o 
  -3   4   6      302.29      300.14      3.86 o 
  -2   4   6      211.16      208.69      3.21 o 
  -1   4   6     1496.12     1518.06     11.50 o 
   0   4   6       48.48       45.86      1.66 o 
   1   4   6     1493.06     1479.44     12.57 o 
   2   4   6      202.76      200.83      3.30 o 
   3   4   6      298.58      304.96      3.81 o 
   4   4   6      849.21      841.98      9.57 o 
   5   4   6      526.78      521.06      7.18 o 
   6   4   6     1384.94     1362.54     15.45 o 
   7   4   6       95.83       90.29      3.52 o 
   8   4   6      316.55      322.60      6.57 o 
   9   4   6       13.76       11.43      1.81 o 
  10   4   6      214.63      212.96      6.45 o 
  11   4   6       67.38       68.18      3.72 o 
  12   4   6        3.31        4.70      1.93 o 
  13   4   6       32.40       28.89      3.24 o 
 -12   5   6       59.36       65.34      4.35 o 
 -11   5   6       81.55       84.82      5.02 o 
 -10   5   6      211.33      216.16      7.06 o 
  -9   5   6      542.25      558.03     10.81 o 
  -8   5   6       30.99       19.59      2.34 o 
  -7   5   6      104.16      103.39      4.17 o 
  -6   5   6        9.28        8.86      1.53 o 
  -5   5   6      787.05      749.47      8.81 o 
  -4   5   6      336.69      304.85      5.08 o 
  -3   5   6     1163.92     1163.03     10.18 o 
  -2   5   6      110.47      120.50      2.56 o 
  -1   5   6      408.95      433.91      4.69 o 
   0   5   6      180.43      196.21      3.30 o 
   1   5   6      404.03      418.97      4.90 o 
   2   5   6      107.75      115.76      2.65 o 
   3   5   6     1166.26     1180.53     11.73 o 
   4   5   6      326.74      295.26      5.35 o 
   5   5   6      784.63      743.98      9.35 o 
   6   5   6       10.87       11.39      1.67 o 
   7   5   6      104.41      102.85      3.97 o 
   8   5   6       31.31       23.24      2.30 o 
   9   5   6      550.62      564.93     10.32 o 
  10   5   6      218.70      210.19      6.26 o 
  11   5   6       83.87       81.37      4.74 o 
  12   5   6       61.32       54.60      3.69 o 
 -12   6   6        7.70        8.18      2.34 o 
 -11   6   6       24.98       32.27      3.43 o 
 -10   6   6        1.36        0.61      1.71 o 
  -9   6   6       16.02       12.57      2.31 o 
  -8   6   6      511.78      511.31     10.57 o 
  -7   6   6      249.75      239.17      6.89 o 
  -6   6   6      927.49      880.86     12.30 o 
  -5   6   6      424.83      396.09      7.83 o 
  -4   6   6       94.54       91.63      3.70 o 
  -3   6   6       86.86       70.02      2.40 o 
  -2   6   6      324.75      321.25      4.90 o 
  -1   6   6     1065.51     1032.64      8.91 o 
   0   6   6        0.48        0.74      0.69 o 
   1   6   6     1056.68     1029.78      8.46 o 
   2   6   6      331.35      331.17      4.62 o 
   3   6   6       85.33       73.08      2.24 o 
   4   6   6       94.86       95.24      3.14 o 
   5   6   6      434.72      404.45      7.46 o 
   6   6   6      929.22      888.13     13.31 o 
   7   6   6      259.20      266.23      6.81 o 
   8   6   6      499.30      499.97      9.95 o 
   9   6   6       17.84       19.67      2.61 o 
  10   6   6        1.23        4.03      1.61 o 
  11   6   6       23.79       20.60      2.74 o 
  12   6   6        7.71        4.22      2.27 o 
 -12   7   6      161.91      174.71      7.23 o 
 -11   7   6      107.90      105.71      7.10 o 
 -10   7   6       94.53       82.92      6.53 o 
  -9   7   6       70.27       69.18      4.88 o 
  -8   7   6       53.32       50.79      4.59 o 
  -7   7   6      351.39      325.51      8.56 o 
  -6   7   6       33.38       35.40      2.84 o 
  -5   7   6      243.34      221.29      7.37 o 
  -4   7   6      153.06      157.46      6.51 o 
  -3   7   6     1354.44     1314.90     11.79 o 
  -2   7   6      545.93      511.97      6.38 o 
  -1   7   6      123.90      124.10      3.49 o 
   0   7   6      259.33      268.53      4.04 o 
   1   7   6      123.11      126.72      2.94 o 
   2   7   6      539.29      516.51      5.87 o 
   3   7   6     1341.33     1304.11     12.15 o 
   4   7   6      151.00      150.24      4.04 o 
   5   7   6      236.76      218.27      4.94 o 
   6   7   6       34.69       35.79      2.55 o 
   7   7   6      355.36      336.49      8.83 o 
   8   7   6       52.07       47.36      3.27 o 
   9   7   6       72.16       64.80      7.42 o 
  10   7   6       94.94       89.83      5.01 o 
  11   7   6      110.62      106.66      6.11 o 
  12   7   6      166.09      172.43     11.42 o 
 -11   8   6      261.96      266.49     10.19 o 
 -10   8   6       12.88        8.86      2.51 o 
  -9   8   6       80.48       82.34      5.30 o 
  -8   8   6        4.30        5.27      2.45 o 
  -7   8   6      297.14      287.69      7.47 o 
  -6   8   6        0.54        3.24      1.53 o 
  -5   8   6       13.59        8.97      2.13 o 
  -4   8   6      529.60      506.31      8.48 o 
  -3   8   6      704.33      692.25      8.31 o 
  -2   8   6      353.92      353.66      6.21 o 
  -1   8   6      596.97      571.46      9.86 o 
   0   8   6       12.28       10.50      1.55 o 
   1   8   6      594.74      578.35      7.08 o 
   2   8   6      359.59      342.86      5.49 o 
   3   8   6      711.53      697.42      8.25 o 
   4   8   6      525.95      493.94      8.27 o 
   5   8   6       15.41       14.41      2.17 o 
   6   8   6        0.45       -0.70      1.28 o 
   7   8   6      299.59      293.70      8.00 o 
   8   8   6        4.97        7.41      2.12 o 
   9   8   6       81.80       76.91      4.90 o 
  10   8   6       12.02        6.46      2.63 o 
  11   8   6      256.41      252.07      9.28 o 
 -11   9   6       30.09       34.00      4.74 o 
 -10   9   6       65.43       59.34      5.15 o 
  -9   9   6      129.15      134.04      7.50 o 
  -8   9   6      145.12      136.81      5.97 o 
  -7   9   6        3.19        2.74      1.81 o 
  -6   9   6      121.16      118.19      4.85 o 
  -5   9   6      219.97      221.78      6.08 o 
  -4   9   6      197.10      209.00      5.31 o 
  -3   9   6      211.58      207.33      5.14 o 
  -2   9   6      139.50      126.77      3.93 o 
  -1   9   6      169.63      171.80      5.22 o 
   0   9   6     1148.43     1157.17     14.47 o 
   1   9   6      170.01      174.89      4.74 o 
   2   9   6      143.82      133.46      3.84 o 
   3   9   6      216.79      218.04      5.90 o 
   4   9   6      191.51      191.97      5.00 o 
   5   9   6      219.17      227.03      6.36 o 
   6   9   6      125.03      115.59      4.98 o 
   7   9   6        2.70        2.42      1.89 o 
   8   9   6      147.63      149.96      6.48 o 
   9   9   6      128.17      124.17      7.12 o 
  10   9   6       64.18       66.78      5.69 o 
  11   9   6       29.82       22.33      3.85 o 
 -10  10   6      144.80      160.33      7.92 o 
  -9  10   6       33.77       33.78      4.26 o 
  -8  10   6       44.70       37.07      4.35 o 
  -7  10   6      119.78      113.10      6.49 o 
  -6  10   6        2.48       -0.46      1.62 o 
  -5  10   6       44.27       43.86      3.17 o 
  -4  10   6      423.46      414.22     10.30 o 
  -3  10   6      389.87      389.50      7.45 o 
  -2  10   6       69.30       73.15      5.20 o 
  -1  10   6      337.01      340.70      7.27 o 
   0  10   6       49.49       61.05      3.08 o 
   1  10   6      341.26      337.92      7.00 o 
   2  10   6       67.50       61.68      3.28 o 
   3  10   6      388.15      394.78      7.26 o 
   4  10   6      435.95      442.75      8.02 o 
   5  10   6       48.94       51.92      3.50 o 
   6  10   6        2.49        0.59      1.75 o 
   7  10   6      127.67      119.73      5.58 o 
   8  10   6       43.48       36.09      4.03 o 
   9  10   6       30.54       31.44      4.34 o 
  10  10   6      143.46      133.24     11.53 o 
  -9  11   6      117.01      119.39      8.55 o 
  -8  11   6        3.55        0.69      2.41 o 
  -7  11   6      276.71      292.41     19.77 o 
  -6  11   6       55.44       52.34      4.38 o 
  -5  11   6       59.38       59.73      4.39 o 
  -4  11   6       15.29       17.09      2.74 o 
  -3  11   6      182.44      190.61      6.40 o 
  -2  11   6      346.45      341.60     11.81 o 
  -1  11   6       94.89       93.32      6.27 o 
   0  11   6        0.23        0.55      1.45 o 
   1  11   6       95.15       92.84      4.00 o 
   2  11   6      347.54      349.13      7.29 o 
   3  11   6      179.01      183.00      5.85 o 
   4  11   6       16.32        8.53      2.05 o 
   5  11   6       56.66       55.34      4.46 o 
   6  11   6       58.35       56.85      4.33 o 
   7  11   6      281.78      279.85      8.20 o 
   8  11   6        2.63        1.19      2.63 o 
   9  11   6      111.53      105.37      9.57 o 
  -8  12   6       96.27       92.27      6.88 o 
  -7  12   6       75.81       68.98      6.45 o 
  -6  12   6      293.28      292.63     12.84 o 
  -5  12   6       69.92       75.87      5.73 o 
  -4  12   6       10.99        7.67      3.35 o 
  -3  12   6       52.36       40.26      5.26 o 
  -2  12   6       96.40       87.16      4.73 o 
  -1  12   6      195.69      196.50      6.52 o 
   0  12   6       51.43       54.23      3.70 o 
   1  12   6      196.73      194.06      6.72 o 
   2  12   6       97.11       92.56      9.87 o 
   3  12   6       54.22       52.44      3.87 o 
   4  12   6       12.39       10.68      2.65 o 
   5  12   6       69.36       70.50      5.31 o 
   6  12   6      301.21      313.19      9.50 o 
   7  12   6       70.96       72.05      6.39 o 
   8  12   6       88.60       89.50      6.46 o 
  -7  13   6       31.98       33.20      5.25 o 
  -6  13   6       31.87       32.42      4.51 o 
  -5  13   6       73.94       71.78      6.32 o 
  -4  13   6      172.29      165.60      8.26 o 
  -3  13   6      183.36      181.64      9.65 o 
  -2  13   6      105.77      111.79      5.98 o 
  -1  13   6       45.10       41.27      4.15 o 
   0  13   6       20.80       19.38      3.13 o 
   1  13   6       43.89       41.72      3.81 o 
   2  13   6      102.04       95.30      6.53 o 
   3  13   6      177.40      185.44      8.45 o 
   4  13   6      170.76      177.32      9.77 o 
   5  13   6       72.16       68.58      6.16 o 
   6  13   6       31.05       25.93      5.42 o 
   7  13   6       30.99       33.56      5.97 o 
  -6  14   6       98.64       84.84      6.45 o 
  -5  14   6       66.42       57.89      5.97 o 
  -4  14   6      164.76      159.11      9.44 o 
  -3  14   6       33.86       31.41      5.10 o 
  -2  14   6       79.83       85.58     12.35 o 
  -1  14   6       63.14       68.77      5.10 o 
   0  14   6        1.70        4.36      2.43 o 
   1  14   6       65.90       57.08      5.33 o 
   2  14   6       81.13       83.49      6.36 o 
   3  14   6       35.64       31.24      4.67 o 
   4  14   6      159.24      176.20      9.99 o 
   5  14   6       63.59       57.01      7.82 o 
   6  14   6       98.36      102.51     10.12 o 
  -3  15   6       18.34       14.88      4.32 o 
  -2  15   6       88.25       83.08      7.19 o 
  -1  15   6       68.87       66.42      4.91 o 
   0  15   6        0.07        1.33      2.81 o 
   1  15   6       67.51       74.65      7.94 o 
   2  15   6       82.86       76.38      6.39 o 
   3  15   6       19.00       15.93      3.82 o 
   1   0   7      999.02     1026.28      8.12 o 
   2   0   7     1323.94     1352.46     11.63 o 
   3   0   7        0.00        1.11      0.53 o 
   4   0   7        9.20        7.98      0.86 o 
   5   0   7       59.81       58.57      2.26 o 
   6   0   7     2047.94     1994.09     18.31 o 
   7   0   7      298.20      310.07      6.81 o 
   8   0   7      764.06      787.93     10.91 o 
   9   0   7       41.37       43.52      2.53 o 
  10   0   7        4.46        8.12      1.82 o 
  11   0   7        7.47       10.47      2.80 o 
  12   0   7        0.05        1.92      1.84 o 
  13   0   7       43.82       50.16      6.48 o 
 -13   1   7       10.71        4.59      2.35 o 
 -12   1   7        7.17        6.87      1.85 o 
 -11   1   7       87.59       83.93      3.84 o 
 -10   1   7      230.41      231.30      5.77 o 
  -9   1   7      363.99      363.05      7.07 o 
  -8   1   7      254.41      258.65      6.03 o 
  -7   1   7      186.46      188.69      4.68 o 
  -6   1   7      526.19      511.21      7.23 o 
  -5   1   7     2781.77     2723.57     21.49 o 
  -4   1   7      463.48      453.96      5.45 o 
  -3   1   7     2521.93     2504.04     17.41 o 
  -2   1   7      946.83      988.42     11.94 o 
  -1   1   7      460.43      472.68      4.44 o 
   0   1   7      466.51      526.19      5.54 o 
   1   1   7      453.51      463.21      4.77 o 
   2   1   7      945.54      985.39     12.14 o 
   3   1   7     2540.37     2474.44     17.65 o 
   4   1   7      465.27      462.15      5.24 o 
   5   1   7     2776.44     2709.12     21.55 o 
   6   1   7      531.20      511.81      7.30 o 
   7   1   7      198.47      196.52      5.86 o 
   8   1   7      256.81      261.67      6.23 o 
   9   1   7      351.53      361.56      6.86 o 
  10   1   7      233.84      228.74      5.51 o 
  11   1   7       83.97       86.92      4.20 o 
  12   1   7        8.89        7.20      2.18 o 
  13   1   7       10.13        4.71      2.34 o 
 -13   2   7      142.79      152.87      6.17 o 
 -12   2   7       56.25       55.32      4.35 o 
 -11   2   7      179.00      174.08      5.55 o 
 -10   2   7      165.27      173.18      5.00 o 
  -9   2   7      266.46      272.48      8.64 o 
  -8   2   7      436.21      422.18      7.52 o 
  -7   2   7      151.03      142.55      4.14 o 
  -6   2   7      273.47      264.59      5.03 o 
  -5   2   7      712.12      705.80      8.08 o 
  -4   2   7     1319.74     1303.48     11.31 o 
  -3   2   7      408.59      416.44      4.86 o 
  -2   2   7      127.08      134.71      2.56 o 
  -1   2   7     1760.66     1787.29     12.19 o 
   0   2   7      237.07      236.83      3.51 o 
   1   2   7     1746.22     1799.85     13.52 o 
   2   2   7      128.78      134.09      2.70 o 
   3   2   7      417.27      416.62      5.44 o 
   4   2   7     1306.91     1283.95     11.64 o 
   5   2   7      690.81      688.84      8.17 o 
   6   2   7      279.47      269.61      5.52 o 
   7   2   7      139.86      141.41      4.33 o 
   8   2   7      435.21      422.16      7.15 o 
   9   2   7      277.07      274.83      7.54 o 
  10   2   7      174.46      179.43      4.97 o 
  11   2   7      174.61      181.56      5.23 o 
  12   2   7       57.91       58.90      4.75 o 
  13   2   7      143.79      139.53     12.99 o 
 -12   3   7       34.16       27.97      3.07 o 
 -11   3   7      195.31      201.37      8.91 o 
 -10   3   7      191.77      199.02      6.99 o 
  -9   3   7      283.67      280.75      6.34 o 
  -8   3   7      188.76      187.52      8.27 o 
  -7   3   7      398.01      394.87      9.52 o 
  -6   3   7      126.96      129.02      3.98 o 
  -5   3   7      599.01      587.78      7.04 o 
  -4   3   7      723.89      697.09      7.47 o 
  -3   3   7      513.34      504.52      5.28 o 
  -2   3   7      837.08      816.14     11.12 o 
  -1   3   7      913.51      941.22      7.47 o 
   0   3   7     3322.38     3270.60     22.99 o 
   1   3   7      901.65      919.17      8.76 o 
   2   3   7      852.86      830.03      8.37 o 
   3   3   7      509.22      500.14      5.74 o 
   4   3   7      722.16      698.11      8.73 o 
   5   3   7      596.71      590.32      7.55 o 
   6   3   7      133.42      130.12      4.22 o 
   7   3   7      393.82      381.47      6.85 o 
   8   3   7      194.24      193.70      4.91 o 
   9   3   7      272.68      283.27      8.99 o 
  10   3   7      186.46      180.78      5.10 o 
  11   3   7      187.83      178.84      5.40 o 
  12   3   7       34.78       30.52      3.53 o 
 -12   4   7       55.76       56.88      4.05 o 
 -11   4   7      591.89      603.92     15.13 o 
 -10   4   7        2.82        1.08      1.55 o 
  -9   4   7      210.13      207.99      5.99 o 
  -8   4   7      115.88      110.28      4.14 o 
  -7   4   7       15.25       13.98      1.85 o 
  -6   4   7      227.66      236.73      5.58 o 
  -5   4   7       42.39       39.51      2.04 o 
  -4   4   7        3.98        4.34      1.08 o 
  -3   4   7     1299.39     1276.73     10.86 o 
  -2   4   7      874.47      859.04      8.23 o 
  -1   4   7      973.49      994.67      8.80 o 
   0   4   7      311.53      292.81      3.80 o 
   1   4   7      960.63      971.96      8.99 o 
   2   4   7      870.98      852.53      8.38 o 
   3   4   7     1289.47     1232.27     12.26 o 
   4   4   7        3.02        2.34      1.05 o 
   5   4   7       39.25       33.12      2.08 o 
   6   4   7      218.20      223.77      5.21 o 
   7   4   7       12.27        9.91      1.62 o 
   8   4   7      111.73      104.87      4.13 o 
   9   4   7      203.26      197.65      7.43 o 
  10   4   7        2.16        1.16      1.45 o 
  11   4   7      606.07      618.80     11.32 o 
  12   4   7       51.91       51.27      5.89 o 
 -12   5   7      462.61      492.76     11.12 o 
 -11   5   7      122.49      122.65      5.61 o 
 -10   5   7      131.62      137.38      5.71 o 
  -9   5   7       80.75       94.39      5.31 o 
  -8   5   7       80.72       82.31      4.20 o 
  -7   5   7      139.16      135.82      4.56 o 
  -6   5   7      258.43      246.73      5.97 o 
  -5   5   7       63.97       62.00      3.72 o 
  -4   5   7      782.56      745.92      9.05 o 
  -3   5   7      223.36      216.69      3.78 o 
  -2   5   7      596.81      585.55      6.76 o 
  -1   5   7     1513.81     1500.74     11.67 o 
   0   5   7     1396.56     1403.33     10.93 o 
   1   5   7     1503.36     1482.96     12.32 o 
   2   5   7      599.21      589.96      6.70 o 
   3   5   7      214.43      211.88      3.58 o 
   4   5   7      784.41      732.62      9.40 o 
   5   5   7       65.50       58.01      2.87 o 
   6   5   7      259.98      249.56      6.00 o 
   7   5   7      138.76      131.39      5.09 o 
   8   5   7       77.81       81.04      4.00 o 
   9   5   7       81.86       83.34      4.22 o 
  10   5   7      126.02      132.32      5.37 o 
  11   5   7      122.74      122.27      5.85 o 
  12   5   7      462.22      479.29     16.36 o 
 -12   6   7       74.68       74.07      5.10 o 
 -11   6   7      196.70      215.79      7.48 o 
 -10   6   7       36.48       32.09      3.49 o 
  -9   6   7      204.77      189.63      6.73 o 
  -8   6   7      345.20      333.50      8.63 o 
  -7   6   7       33.65       23.65      3.30 o 
  -6   6   7      200.78      211.34      5.47 o 
  -5   6   7      155.82      142.66      3.91 o 
  -4   6   7      441.23      418.70      6.67 o 
  -3   6   7      185.84      188.98      4.39 o 
  -2   6   7        4.93        6.30      1.10 o 
  -1   6   7     1103.54     1093.67     10.35 o 
   0   6   7       47.80       44.43      1.76 o 
   1   6   7     1128.57     1099.19     10.03 o 
   2   6   7        3.47        3.85      0.97 o 
   3   6   7      184.11      185.23      3.81 o 
   4   6   7      435.85      411.93      7.20 o 
   5   6   7      161.97      154.59      4.48 o 
   6   6   7      193.08      210.89      5.29 o 
   7   6   7       36.13       26.20      2.66 o 
   8   6   7      345.70      341.61      7.82 o 
   9   6   7      211.16      223.15      6.89 o 
  10   6   7       36.71       34.73      3.86 o 
  11   6   7      195.97      196.50      6.54 o 
  12   6   7       74.03       73.57      5.34 o 
 -11   7   7      101.77      103.21      5.91 o 
 -10   7   7      130.45      150.90      7.05 o 
  -9   7   7      247.82      248.46      7.95 o 
  -8   7   7      197.82      187.27      6.90 o 
  -7   7   7       36.51       34.87      3.72 o 
  -6   7   7        2.16        1.66      1.42 o 
  -5   7   7      375.12      362.00      6.90 o 
  -4   7   7      350.46      326.17      6.05 o 
  -3   7   7      437.46      472.90      7.97 o 
  -2   7   7     1070.76     1023.25     10.65 o 
  -1   7   7      148.76      151.17      4.43 o 
   0   7   7      176.08      166.16      3.73 o 
   1   7   7      152.60      149.72      3.27 o 
   2   7   7     1049.85     1029.18     10.49 o 
   3   7   7      440.31      461.93      6.33 o 
   4   7   7      350.73      337.04      6.25 o 
   5   7   7      379.94      361.92      7.04 o 
   6   7   7        2.33        0.69      1.21 o 
   7   7   7       34.10       30.19      2.76 o 
   8   7   7      202.16      212.17      7.28 o 
   9   7   7      247.98      242.12      6.73 o 
  10   7   7      130.16      133.24      6.70 o 
  11   7   7      104.02       98.82      6.14 o 
 -11   8   7       58.28       46.13      4.66 o 
 -10   8   7      117.96      112.93      6.89 o 
  -9   8   7        6.64        4.17      2.16 o 
  -8   8   7      108.66      102.19      5.81 o 
  -7   8   7       77.28       76.82      4.41 o 
  -6   8   7      903.06      900.53     13.99 o 
  -5   8   7       36.65       29.79      2.73 o 
  -4   8   7     1031.75     1017.62     12.67 o 
  -3   8   7       22.69       16.88      1.63 o 
  -2   8   7      229.90      226.06      5.42 o 
  -1   8   7       62.77       63.11      3.38 o 
   0   8   7        4.10        7.50      1.60 o 
   1   8   7       60.98       64.00      2.63 o 
   2   8   7      243.32      235.71      5.40 o 
   3   8   7       21.12       17.55      1.65 o 
   4   8   7     1005.61      993.33     13.03 o 
   5   8   7       38.55       29.57      2.81 o 
   6   8   7      908.95      924.13     14.47 o 
   7   8   7       78.39       73.64      4.61 o 
   8   8   7      110.41      102.50      5.43 o 
   9   8   7        7.86        5.59      2.19 o 
  10   8   7      117.41      127.91      7.05 o 
  11   8   7       60.03       61.75      5.53 o 
 -10   9   7       93.80      101.86      7.76 o 
  -9   9   7       30.75       34.22      4.20 o 
  -8   9   7      217.65      226.99      8.39 o 
  -7   9   7      663.86      687.76     12.97 o 
  -6   9   7       18.25       17.71      2.44 o 
  -5   9   7      115.00      114.71      4.80 o 
  -4   9   7      198.58      202.52      5.74 o 
  -3   9   7      294.63      277.73      6.12 o 
  -2   9   7      388.29      388.47      8.38 o 
  -1   9   7       24.34       21.61      2.03 o 
   0   9   7      221.90      214.21      5.46 o 
   1   9   7       20.48       15.79      1.99 o 
   2   9   7      395.16      400.70      6.64 o 
   3   9   7      294.23      281.98      5.91 o 
   4   9   7      189.10      197.19      5.90 o 
   5   9   7      119.39      116.25      5.04 o 
   6   9   7       16.81       10.69      2.28 o 
   7   9   7      657.28      681.84     12.28 o 
   8   9   7      210.88      212.48      7.65 o 
   9   9   7       31.20       26.79      4.01 o 
  10   9   7       92.65       89.16      6.57 o 
 -10  10   7       37.02       32.54      4.40 o 
  -9  10   7       38.35       37.45      4.54 o 
  -8  10   7       86.13       83.88      6.12 o 
  -7  10   7      130.93      130.41      8.83 o 
  -6  10   7      443.09      440.11     10.45 o 
  -5  10   7      269.14      272.57      7.84 o 
  -4  10   7       78.63       74.53      4.41 o 
  -3  10   7      232.48      226.82      5.72 o 
  -2  10   7      100.01       94.91      4.88 o 
  -1  10   7       23.52       20.24      3.30 o 
   0  10   7        1.42        4.62      1.62 o 
   1  10   7       24.28       16.77      2.29 o 
   2  10   7       93.53       90.54      3.88 o 
   3  10   7      221.71      220.46      5.74 o 
   4  10   7       81.59       88.36      4.12 o 
   5  10   7      265.99      265.52      7.25 o 
   6  10   7      451.05      462.56     10.03 o 
   7  10   7      130.37      126.52      5.84 o 
   8  10   7       87.65       76.88      6.37 o 
   9  10   7       38.43       34.62      4.65 o 
  10  10   7       38.41       28.71      5.85 o 
  -9  11   7       65.83       67.54      6.00 o 
  -8  11   7       28.29       30.14      4.40 o 
  -7  11   7      109.43      110.33      8.26 o 
  -6  11   7      181.30      180.85      7.94 o 
  -5  11   7      220.57      225.32      8.15 o 
  -4  11   7      206.01      221.97      7.85 o 
  -3  11   7       22.65       22.73      3.61 o 
  -2  11   7      183.47      196.93      7.46 o 
  -1  11   7      117.15      107.86      5.65 o 
   0  11   7      112.75      119.65      4.40 o 
   1  11   7      120.00      126.32      4.56 o 
   2  11   7      189.12      202.36      6.12 o 
   3  11   7       24.41       24.35      2.89 o 
   4  11   7      212.01      219.75      6.52 o 
   5  11   7      215.03      214.50      8.51 o 
   6  11   7      181.05      187.32      8.02 o 
   7  11   7      108.17      115.31      7.55 o 
   8  11   7       27.42       29.42      4.13 o 
   9  11   7       62.73       58.83      6.19 o 
  -8  12   7      113.22      126.06      8.93 o 
  -7  12   7       38.14       36.18      4.60 o 
  -6  12   7      157.47      159.41      7.75 o 
  -5  12   7       65.51       68.37      7.19 o 
  -4  12   7       60.78       63.09      5.62 o 
  -3  12   7      105.36      102.88     10.66 o 
  -2  12   7       22.86       21.66      4.02 o 
  -1  12   7      106.46      103.58      5.10 o 
   0  12   7       23.23       22.50      2.76 o 
   1  12   7      104.67      104.73      5.67 o 
   2  12   7       23.93       21.69      3.42 o 
   3  12   7      104.01      112.47      6.23 o 
   4  12   7       62.71       60.59      7.41 o 
   5  12   7       70.06       76.81      5.65 o 
   6  12   7      163.94      156.64     15.69 o 
   7  12   7       39.59       32.56      6.46 o 
   8  12   7      116.84      116.61      7.96 o 
  -7  13   7        9.58       11.37      3.92 o 
  -6  13   7       38.83       33.64      7.31 o 
  -5  13   7        3.99        4.88      3.23 o 
  -4  13   7      219.62      205.53     13.37 o 
  -3  13   7       43.15       43.94      5.49 o 
  -2  13   7      335.83      350.89      9.02 o 
  -1  13   7       83.79       93.59      5.68 o 
   0  13   7       22.44       21.17      3.23 o 
   1  13   7       85.53       89.80      5.16 o 
   2  13   7      344.45      364.26     11.32 o 
   3  13   7       45.65       51.52      5.39 o 
   4  13   7      215.29      223.99      9.48 o 
   5  13   7        5.18        5.66      3.70 o 
   6  13   7       37.01       39.38      6.10 o 
   7  13   7        9.59        9.57      4.28 o 
  -5  14   7       72.05       76.25      6.54 o 
  -4  14   7      117.87      121.41      8.34 o 
  -3  14   7      101.58      102.04      8.05 o 
  -2  14   7        7.70        4.69      3.28 o 
  -1  14   7      121.16      125.52      9.33 o 
   0  14   7       15.24       12.63      3.47 o 
   1  14   7      119.56      109.58      9.76 o 
   2  14   7        7.39        8.31      3.25 o 
   3  14   7      102.43       96.94      7.01 o 
   4  14   7      116.81      120.76      8.71 o 
   5  14   7       74.33       79.21      8.79 o 
  -2  15   7       25.39       31.01      5.10 o 
  -1  15   7       95.83       97.66      5.71 o 
   0  15   7      203.67      201.14     10.91 o 
   1  15   7       95.76       91.56      8.63 o 
   2  15   7       24.12       23.29      4.24 o 
   0   0   8      181.54      169.17      3.56 o 
   1   0   8     1609.41     1570.84     11.22 o 
   2   0   8       22.95       19.28      1.57 o 
   3   0   8      256.85      246.32      3.99 o 
   4   0   8      925.95      875.21      8.86 o 
   5   0   8       18.29       15.54      1.49 o 
   6   0   8     1886.66     1847.47     18.51 o 
   7   0   8      164.71      159.70      5.76 o 
   8   0   8      945.29      955.50     12.61 o 
   9   0   8      434.42      446.92      8.26 o 
  10   0   8        3.49        3.24      1.52 o 
  11   0   8      203.23      204.03      5.20 o 
  12   0   8       16.11       16.34      2.75 o 
 -12   1   8      102.14      103.31      6.24 o 
 -11   1   8       30.79       28.57      2.67 o 
 -10   1   8      161.76      167.61      5.21 o 
  -9   1   8       27.01       26.26      2.39 o 
  -8   1   8      458.15      464.77      8.31 o 
  -7   1   8      234.22      227.88      5.16 o 
  -6   1   8       42.47       42.91      2.46 o 
  -5   1   8      279.12      272.84      5.59 o 
  -4   1   8      942.29      920.31      9.22 o 
  -3   1   8      391.35      374.83      6.80 o 
  -2   1   8      995.40     1011.00     10.79 o 
  -1   1   8      901.93      872.47      7.08 o 
   0   1   8      308.67      300.45      3.75 o 
   1   1   8      906.92      859.52      7.64 o 
   2   1   8      995.19     1007.40      8.48 o 
   3   1   8      384.83      377.55      4.62 o 
   4   1   8      964.14      933.71      9.40 o 
   5   1   8      275.29      267.25      4.85 o 
   6   1   8       43.13       43.22      3.06 o 
   7   1   8      232.50      236.89      5.51 o 
   8   1   8      463.89      468.23      7.36 o 
   9   1   8       26.45       28.14      2.12 o 
  10   1   8      159.28      163.57      5.12 o 
  11   1   8       29.26       28.20      2.65 o 
  12   1   8      104.41      107.64      6.72 o 
 -12   2   8       46.46       47.95      3.71 o 
 -11   2   8      223.12      233.13     10.45 o 
 -10   2   8      137.06      125.14      5.72 o 
  -9   2   8       62.12       61.33      3.39 o 
  -8   2   8      649.72      648.18     10.28 o 
  -7   2   8      401.20      405.21      8.08 o 
  -6   2   8      312.48      303.21      7.38 o 
  -5   2   8      253.70      249.49      4.24 o 
  -4   2   8      407.52      405.54      5.57 o 
  -3   2   8      207.51      189.42      4.38 o 
  -2   2   8      500.27      468.71      5.47 o 
  -1   2   8      784.39      769.78      6.81 o 
   0   2   8       79.58       81.25      2.14 o 
   1   2   8      800.23      781.01     11.72 o 
   2   2   8      497.47      467.64      5.46 o 
   3   2   8      194.81      178.11      3.31 o 
   4   2   8      416.74      412.84      6.12 o 
   5   2   8      249.21      238.93      4.67 o 
   6   2   8      322.23      318.29      7.61 o 
   7   2   8      405.09      410.87      7.28 o 
   8   2   8      647.29      648.68      9.77 o 
   9   2   8       61.92       61.27      3.57 o 
  10   2   8      141.38      129.19      5.36 o 
  11   2   8      223.05      219.11      7.82 o 
  12   2   8       48.85       54.74      4.51 o 
 -12   3   8       17.21       13.12      2.51 o 
 -11   3   8       23.32       24.89      2.97 o 
 -10   3   8      180.50      178.77      5.88 o 
  -9   3   8       33.07       28.91      2.68 o 
  -8   3   8       45.55       48.80      5.91 o 
  -7   3   8     1057.22     1045.64     13.93 o 
  -6   3   8       38.18       35.58      2.55 o 
  -5   3   8      734.38      711.08      8.04 o 
  -4   3   8       70.76       67.68      2.42 o 
  -3   3   8        7.42        5.68      0.91 o 
  -2   3   8      211.44      208.12      3.57 o 
  -1   3   8      722.39      707.10      6.72 o 
   0   3   8      291.81      300.89      4.05 o 
   1   3   8      723.29      714.53      6.43 o 
   2   3   8      220.48      218.87      3.68 o 
   3   3   8        8.76        5.61      0.99 o 
   4   3   8       72.71       67.18      3.13 o 
   5   3   8      746.89      712.27      8.84 o 
   6   3   8       36.60       32.35      2.56 o 
   7   3   8     1063.18     1080.53     13.39 o 
   8   3   8       45.07       48.28      2.97 o 
   9   3   8       35.39       32.45      2.64 o 
  10   3   8      181.75      184.45      8.09 o 
  11   3   8       23.75       28.54      2.87 o 
  12   3   8       16.98       10.56      2.32 o 
 -12   4   8       14.16       10.20      2.62 o 
 -11   4   8       39.98       33.33      3.46 o 
 -10   4   8      215.78      215.28      6.69 o 
  -9   4   8       77.43       76.60      4.23 o 
  -8   4   8      194.64      190.57      5.57 o 
  -7   4   8       29.76       30.18      3.92 o 
  -6   4   8      614.58      582.73      9.70 o 
  -5   4   8       45.65       47.10      2.74 o 
  -4   4   8      545.39      529.32      7.88 o 
  -3   4   8      345.31      330.10      4.58 o 
  -2   4   8      934.27      891.51      8.60 o 
  -1   4   8      394.65      387.30      4.48 o 
   0   4   8     2241.75     2210.96     15.04 o 
   1   4   8      398.49      384.54      4.67 o 
   2   4   8      926.60      899.81      9.28 o 
   3   4   8      356.61      339.72      5.50 o 
   4   4   8      555.64      532.86      7.77 o 
   5   4   8       49.49       51.02      2.66 o 
   6   4   8      613.67      618.07      8.73 o 
   7   4   8       28.13       28.40      2.51 o 
   8   4   8      191.79      184.72      5.53 o 
   9   4   8       78.27       79.96      5.59 o 
  10   4   8      220.04      227.93      6.44 o 
  11   4   8       39.22       44.65      3.61 o 
  12   4   8       15.44       12.57      2.86 o 
 -12   5   8        7.15        5.09      2.36 o 
 -11   5   8       19.06       16.52      2.91 o 
 -10   5   8       26.93       25.11      3.16 o 
  -9   5   8      334.34      327.76     13.80 o 
  -8   5   8      213.20      213.38      6.51 o 
  -7   5   8      193.77      195.27      5.68 o 
  -6   5   8      129.45      131.68      4.95 o 
  -5   5   8      642.25      642.44      8.69 o 
  -4   5   8      317.62      316.53      5.71 o 
  -3   5   8     1268.19     1222.58     11.21 o 
  -2   5   8      164.04      161.40      3.41 o 
  -1   5   8      565.44      555.69      6.64 o 
   0   5   8      106.68      100.88      2.30 o 
   1   5   8      573.73      563.18      6.80 o 
   2   5   8      163.78      162.95      3.46 o 
   3   5   8     1278.27     1219.61     12.35 o 
   4   5   8      315.38      305.93      6.11 o 
   5   5   8      634.83      635.60      9.41 o 
   6   5   8      132.88      134.01      4.34 o 
   7   5   8      199.57      189.87      5.68 o 
   8   5   8      212.30      205.41      6.06 o 
   9   5   8      337.60      339.54      7.95 o 
  10   5   8       26.14       24.40      2.95 o 
  11   5   8       20.18       22.06      3.23 o 
  12   5   8        7.14        8.70      2.73 o 
 -11   6   8       83.60       91.06      8.20 o 
 -10   6   8      164.28      167.55      9.34 o 
  -9   6   8       90.90       90.29      6.60 o 
  -8   6   8      419.01      408.13      9.46 o 
  -7   6   8       97.10      108.72      5.06 o 
  -6   6   8      452.05      467.95      9.79 o 
  -5   6   8      154.88      153.23      4.24 o 
  -4   6   8      225.39      218.10      4.88 o 
  -3   6   8       35.13       33.06      1.92 o 
  -2   6   8      345.67      334.15      5.77 o 
  -1   6   8     2479.99     2414.93     19.13 o 
   0   6   8       12.91       12.46      1.19 o 
   1   6   8     2506.42     2416.79     17.76 o 
   2   6   8      355.32      349.81      5.86 o 
   3   6   8       32.87       32.06      1.83 o 
   4   6   8      224.05      223.45      5.39 o 
   5   6   8      150.83      142.36      4.54 o 
   6   6   8      461.38      463.24      8.33 o 
   7   6   8       92.89       97.21      4.56 o 
   8   6   8      410.95      407.57     12.29 o 
   9   6   8       85.33       81.84      4.81 o 
  10   6   8      163.21      157.35      6.73 o 
  11   6   8       85.40       80.10      5.56 o 
 -11   7   8       17.80       13.29      2.95 o 
 -10   7   8      191.81      181.31      7.38 o 
  -9   7   8       98.68      103.23      6.96 o 
  -8   7   8       23.28       24.32      3.23 o 
  -7   7   8      124.56      129.92      5.37 o 
  -6   7   8      243.25      241.72      5.95 o 
  -5   7   8      210.98      215.88      5.49 o 
  -4   7   8      304.38      302.99      5.94 o 
  -3   7   8       59.76       60.35      3.32 o 
  -2   7   8      914.38      892.50     11.11 o 
  -1   7   8      417.15      418.44      6.85 o 
   0   7   8       13.51       13.85      1.64 o 
   1   7   8      428.61      427.48      6.31 o 
   2   7   8      897.95      884.19      9.76 o 
   3   7   8       60.98       60.70      2.57 o 
   4   7   8      315.07      318.60      7.85 o 
   5   7   8      213.02      204.10      5.13 o 
   6   7   8      239.53      243.72      6.18 o 
   7   7   8      127.63      132.80      5.42 o 
   8   7   8       22.86       21.99      2.70 o 
   9   7   8      101.77      106.92      5.91 o 
  10   7   8      192.91      185.06      6.84 o 
  11   7   8       19.20       14.92      3.29 o 
 -10   8   8       14.56       10.40      2.87 o 
  -9   8   8      180.50      182.17      7.70 o 
  -8   8   8       77.07       79.62      8.20 o 
  -7   8   8      193.94      215.64      6.94 o 
  -6   8   8       36.56       37.36      3.08 o 
  -5   8   8      215.85      215.14      6.01 o 
  -4   8   8      136.78      132.52      5.48 o 
  -3   8   8      128.86      130.22      3.89 o 
  -2   8   8      177.04      190.61      5.11 o 
  -1   8   8      695.12      681.16      9.99 o 
   0   8   8        1.71        2.66      1.32 o 
   1   8   8      704.43      706.10      9.03 o 
   2   8   8      178.30      181.81      4.16 o 
   3   8   8      133.64      134.53      4.28 o 
   4   8   8      137.23      144.47      5.20 o 
   5   8   8      214.70      220.46      5.96 o 
   6   8   8       37.54       31.49      3.23 o 
   7   8   8      192.03      196.23      6.79 o 
   8   8   8       74.51       83.04      5.19 o 
   9   8   8      173.42      189.77      8.94 o 
  10   8   8       13.34       11.16      3.07 o 
 -10   9   8        3.47        6.52      2.73 o 
  -9   9   8      138.25      155.01      7.74 o 
  -8   9   8      351.92      381.13     11.09 o 
  -7   9   8       22.51       22.88      3.46 o 
  -6   9   8      313.42      331.31      8.04 o 
  -5   9   8      103.04       93.37      4.92 o 
  -4   9   8       52.17       42.31      3.43 o 
  -3   9   8       56.53       62.07      3.57 o 
  -2   9   8      101.02      106.78      4.21 o 
  -1   9   8        2.28        2.77      1.63 o 
   0   9   8     1017.10      996.68     13.44 o 
   1   9   8        2.43        2.79      1.40 o 
   2   9   8       95.90       93.88      3.67 o 
   3   9   8       59.59       61.49      3.42 o 
   4   9   8       53.42       47.30      3.21 o 
   5   9   8      104.15       96.64      5.03 o 
   6   9   8      322.07      330.93      8.30 o 
   7   9   8       22.50       22.12      2.98 o 
   8   9   8      358.09      384.40     11.12 o 
   9   9   8      139.75      156.23      8.29 o 
  10   9   8        4.12        0.79      2.53 o 
  -9  10   8       88.97      104.38      7.04 o 
  -8  10   8       23.68       20.24      3.77 o 
  -7  10   8      160.95      172.20      7.89 o 
  -6  10   8       87.25       82.64      5.73 o 
  -5  10   8       52.83       47.14      4.04 o 
  -4  10   8      183.92      191.53      7.99 o 
  -3  10   8      281.16      286.35      7.12 o 
  -2  10   8        8.61        6.88      2.04 o 
  -1  10   8      793.34      779.33     19.30 o 
   0  10   8        4.69        3.63      1.70 o 
   1  10   8      805.95      805.26     10.79 o 
   2  10   8        8.31        8.40      2.04 o 
   3  10   8      280.49      297.01      7.24 o 
   4  10   8      178.05      185.22      5.96 o 
   5  10   8       50.77       53.69      4.32 o 
   6  10   8       89.85       93.86      5.19 o 
   7  10   8      156.42      161.23      6.59 o 
   8  10   8       22.29       22.74      3.70 o 
   9  10   8       86.81       95.58      7.25 o 
  -8  11   8       63.24       76.28      7.22 o 
  -7  11   8      318.06      335.28     10.75 o 
  -6  11   8      139.01      149.91      8.43 o 
  -5  11   8       44.50       41.47      4.41 o 
  -4  11   8      118.70      114.13      6.56 o 
  -3  11   8      223.72      213.18      8.56 o 
  -2  11   8       96.09      101.23      5.61 o 
  -1  11   8       70.62       72.04      4.98 o 
   0  11   8        0.14        2.43      1.66 o 
   1  11   8       71.58       68.57      4.41 o 
   2  11   8       96.36      109.38      5.87 o 
   3  11   8      221.12      241.48     14.47 o 
   4  11   8      119.03      120.86      5.62 o 
   5  11   8       40.21       46.49      5.81 o 
   6  11   8      138.58      153.67      7.85 o 
   7  11   8      327.27      348.89     11.81 o 
   8  11   8       63.43       63.03      5.65 o 
  -7  12   8       12.06        2.50      3.12 o 
  -6  12   8       88.16       86.12      6.19 o 
  -5  12   8       33.85       37.72      4.47 o 
  -4  12   8       96.31       92.34      6.67 o 
  -3  12   8      206.97      226.69     11.04 o 
  -2  12   8       46.40       45.00      4.25 o 
  -1  12   8      150.69      138.52      5.77 o 
   0  12   8      316.04      319.11     15.23 o 
   1  12   8      151.44      143.11      6.47 o 
   2  12   8       49.09       46.28      4.55 o 
   3  12   8      204.14      213.69      8.88 o 
   4  12   8       96.69       96.50      6.70 o 
   5  12   8       30.50       31.20      4.51 o 
   6  12   8       85.81      105.71      8.48 o 
   7  12   8       10.50        6.29      4.20 o 
  -6  13   8       12.43       12.91      4.00 o 
  -5  13   8      192.62      202.32      9.62 o 
  -4  13   8       41.73       48.35      6.73 o 
  -3  13   8       35.65       33.24      5.25 o 
  -2  13   8       42.35       41.61      3.85 o 
  -1  13   8       15.32       19.69      4.64 o 
   0  13   8        0.35        2.47      3.70 o 
   1  13   8       15.75       14.37      2.99 o 
   2  13   8       40.96       41.68      5.35 o 
   3  13   8       32.85       29.80      4.87 o 
   4  13   8       39.50       36.83      6.39 o 
   5  13   8      196.24      219.94     17.11 o 
   6  13   8       11.89       16.38     11.05 o 
  -4  14   8       13.52       15.04      3.85 o 
  -3  14   8        9.90       11.07      3.58 o 
  -2  14   8       53.72       41.94     11.21 o 
  -1  14   8       72.93       74.01      6.87 o 
   0  14   8        0.50        2.28      3.16 o 
   1  14   8       71.33       72.93      7.73 o 
   2  14   8       54.34       56.24      8.45 o 
   3  14   8       10.01        6.02      3.66 o 
   4  14   8       16.09       11.84      4.84 o 
   0  15   8       82.76       82.74      6.42 o 
   1   0   9      108.62      101.11      2.13 o 
   2   0   9      566.04      526.73      5.85 o 
   3   0   9       38.19       40.02      2.42 o 
   4   0   9      200.58      188.35      4.17 o 
   5   0   9      267.68      270.04      5.13 o 
   6   0   9     3002.79     2911.35     26.92 o 
   7   0   9      501.94      499.47      9.44 o 
   8   0   9        8.51       10.63      1.71 o 
   9   0   9      306.66      296.05      6.99 o 
  10   0   9        2.94        4.56      1.48 o 
  11   0   9       37.48       39.51      3.23 o 
  12   0   9      151.05      153.44      5.86 o 
 -12   1   9       84.78       91.42      5.56 o 
 -11   1   9       69.92       73.93      4.18 o 
 -10   1   9       47.80       44.48      3.31 o 
  -9   1   9      613.77      622.83     10.67 o 
  -8   1   9      181.85      186.42      5.50 o 
  -7   1   9      341.27      343.68      6.82 o 
  -6   1   9      137.85      140.36      5.23 o 
  -5   1   9       17.87       20.22      1.59 o 
  -4   1   9        4.57        4.82      1.27 o 
  -3   1   9     1692.91     1616.88     14.18 o 
  -2   1   9      330.34      320.01      4.61 o 
  -1   1   9      153.89      171.84      2.78 o 
   0   1   9       10.71        9.57      1.23 o 
   1   1   9      154.54      172.98      3.06 o 
   2   1   9      338.08      328.72      4.79 o 
   3   1   9     1662.62     1565.01     13.04 o 
   4   1   9        3.53        2.62      0.92 o 
   5   1   9       12.12        9.53      1.31 o 
   6   1   9      133.51      131.90      4.28 o 
   7   1   9      333.26      327.70      6.19 o 
   8   1   9      186.65      190.84      4.98 o 
   9   1   9      606.09      617.53     10.04 o 
  10   1   9       47.94       46.80      3.37 o 
  11   1   9       69.30       68.02      4.01 o 
  12   1   9       87.01       80.28      4.53 o 
 -12   2   9       29.83       25.88      3.21 o 
 -11   2   9       33.95       34.30      3.33 o 
 -10   2   9       96.76       94.87      4.49 o 
  -9   2   9       14.35       14.61      2.15 o 
  -8   2   9      211.49      210.40      5.84 o 
  -7   2   9      518.95      500.35     14.03 o 
  -6   2   9      211.45      213.39      8.52 o 
  -5   2   9      817.68      805.43     12.26 o 
  -4   2   9     2274.11     2165.50     17.75 o 
  -3   2   9      162.43      151.03      3.32 o 
  -2   2   9     1005.05      950.27      9.37 o 
  -1   2   9     1463.52     1422.47     11.15 o 
   0   2   9      269.29      296.70      3.98 o 
   1   2   9     1447.53     1427.11     11.15 o 
   2   2   9      986.58      918.36      9.17 o 
   3   2   9      168.30      147.23      3.36 o 
   4   2   9     2277.89     2141.38     18.84 o 
   5   2   9      810.61      793.34     10.01 o 
   6   2   9      219.05      214.19      5.07 o 
   7   2   9      499.41      488.46      8.50 o 
   8   2   9      207.73      206.53      5.61 o 
   9   2   9       13.86       11.51      2.32 o 
  10   2   9       99.91      100.71      4.37 o 
  11   2   9       33.05       30.34      3.13 o 
  12   2   9       28.90       30.94      3.21 o 
 -12   3   9       89.64       92.13      6.86 o 
 -11   3   9       66.53       64.13      4.46 o 
 -10   3   9      148.43      155.15      6.06 o 
  -9   3   9      134.24      133.32      5.13 o 
  -8   3   9      132.93      126.97      4.83 o 
  -7   3   9      328.11      311.04      7.11 o 
  -6   3   9      617.46      624.42      9.40 o 
  -5   3   9       12.34       12.20      1.54 o 
  -4   3   9      607.43      584.01      7.38 o 
  -3   3   9      428.73      428.80      5.54 o 
  -2   3   9     1364.83     1337.95     12.02 o 
  -1   3   9     1169.89     1102.44     10.14 o 
   0   3   9      782.66      779.12      8.60 o 
   1   3   9     1171.03     1139.00      9.81 o 
   2   3   9     1360.17     1320.25     11.91 o 
   3   3   9      408.80      411.22      6.18 o 
   4   3   9      588.65      580.23      7.99 o 
   5   3   9       11.10        9.61      1.49 o 
   6   3   9      613.95      619.06      8.92 o 
   7   3   9      330.97      336.08      7.04 o 
   8   3   9      127.20      132.24      8.41 o 
   9   3   9      132.93      124.89      4.75 o 
  10   3   9      147.83      153.70      6.37 o 
  11   3   9       66.48       62.03      4.34 o 
  12   3   9       90.84       81.66      8.91 o 
 -12   4   9       67.49       64.51      4.80 o 
 -11   4   9       94.57       88.31      5.49 o 
 -10   4   9      104.54      102.47      5.19 o 
  -9   4   9       57.63       50.84      5.71 o 
  -8   4   9       34.60       23.89      2.62 o 
  -7   4   9       69.61       61.51      3.67 o 
  -6   4   9      178.30      177.34      4.74 o 
  -5   4   9       47.71       46.84      2.59 o 
  -4   4   9       20.67       25.24      2.00 o 
  -3   4   9     2821.55     2735.57     23.19 o 
  -2   4   9       68.17       64.52      2.42 o 
  -1   4   9     1156.37     1173.09     10.78 o 
   0   4   9      578.56      595.89     10.37 o 
   1   4   9     1194.36     1222.82     10.92 o 
   2   4   9       72.92       65.28      2.81 o 
   3   4   9     2815.11     2698.64     21.73 o 
   4   4   9       19.96       19.49      2.02 o 
   5   4   9       43.51       39.20      2.56 o 
   6   4   9      179.04      176.45      4.75 o 
   7   4   9       70.23       66.00      3.59 o 
   8   4   9       35.32       34.18      3.04 o 
   9   4   9       56.06       50.69      3.63 o 
  10   4   9      105.32      111.15      5.20 o 
  11   4   9       94.08       98.47      5.43 o 
  12   4   9       67.27       67.18      5.10 o 
 -11   5   9       39.57       44.45      4.16 o 
 -10   5   9       96.80       97.86      5.57 o 
  -9   5   9       49.69       47.86      4.66 o 
  -8   5   9       59.27       62.85      4.20 o 
  -7   5   9      148.33      152.61      5.38 o 
  -6   5   9       48.12       42.87      2.77 o 
  -5   5   9      124.34      128.31      4.02 o 
  -4   5   9      491.57      504.02      7.48 o 
  -3   5   9      108.65      107.91      3.24 o 
  -2   5   9       73.52       71.72      2.72 o 
  -1   5   9      133.09      132.73      3.14 o 
   0   5   9     2394.24     2331.13     19.15 o 
   1   5   9      126.44      123.63      3.13 o 
   2   5   9       60.70       60.22      2.86 o 
   3   5   9      112.27      112.41      3.37 o 
   4   5   9      484.32      478.87      9.02 o 
   5   5   9      124.67      123.56      4.29 o 
   6   5   9       45.41       36.80      2.80 o 
   7   5   9      146.83      154.70      7.24 o 
   8   5   9       58.28       64.72      4.03 o 
   9   5   9       47.35       48.97      3.76 o 
  10   5   9       94.40       95.31      5.20 o 
  11   5   9       38.52       35.48      4.18 o 
 -11   6   9       50.34       53.84      4.70 o 
 -10   6   9       10.27        8.44      2.53 o 
  -9   6   9      276.15      294.66     11.49 o 
  -8   6   9      370.97      381.54      9.42 o 
  -7   6   9       65.68       70.95      5.30 o 
  -6   6   9      342.69      349.46      6.79 o 
  -5   6   9      365.71      356.76      7.19 o 
  -4   6   9      147.32      134.83      4.16 o 
  -3   6   9       59.80       57.65      2.74 o 
  -2   6   9      144.35      144.26      6.85 o 
  -1   6   9      293.68      284.11      6.84 o 
   0   6   9      430.15      428.05      5.93 o 
   1   6   9      286.34      280.95      4.40 o 
   2   6   9      152.69      142.25      4.30 o 
   3   6   9       57.82       57.77      2.87 o 
   4   6   9      145.01      138.05      4.63 o 
   5   6   9      365.88      356.92      7.32 o 
   6   6   9      343.59      342.82      7.34 o 
   7   6   9       64.43       59.97      3.60 o 
   8   6   9      372.63      380.34      9.43 o 
   9   6   9      270.92      269.26      7.75 o 
  10   6   9        9.72        9.49      2.80 o 
  11   6   9       50.21       51.18      4.97 o 
 -10   7   9      292.92      314.03      9.76 o 
  -9   7   9       21.18       25.20      3.45 o 
  -8   7   9      113.66      112.34      6.94 o 
  -7   7   9      153.70      148.19      5.62 o 
  -6   7   9      158.11      160.11      5.18 o 
  -5   7   9      322.93      341.83      6.79 o 
  -4   7   9       74.98       76.28      3.41 o 
  -3   7   9      156.30      142.48      4.27 o 
  -2   7   9      239.18      235.31      6.03 o 
  -1   7   9       10.84       11.79      1.75 o 
   0   7   9        7.97        8.81      1.52 o 
   1   7   9       12.08       17.29      1.60 o 
   2   7   9      230.34      231.93      6.37 o 
   3   7   9      153.05      147.11      3.77 o 
   4   7   9       70.57       67.29      3.62 o 
   5   7   9      323.26      318.90      7.15 o 
   6   7   9      158.13      156.26      5.40 o 
   7   7   9      154.81      155.24      5.50 o 
   8   7   9      104.80      100.25      5.55 o 
   9   7   9       25.06       28.76      4.44 o 
  10   7   9      285.73      297.54      8.92 o 
 -10   8   9       58.53       54.70      5.12 o 
  -9   8   9      196.22      206.79      8.41 o 
  -8   8   9      283.55      280.08      9.31 o 
  -7   8   9      108.50      100.23      4.97 o 
  -6   8   9      618.45      643.05     12.08 o 
  -5   8   9       73.58       75.68      4.03 o 
  -4   8   9      411.83      398.07      8.84 o 
  -3   8   9       83.59       80.04      3.72 o 
  -2   8   9      101.83      102.79      4.16 o 
  -1   8   9       82.30       83.38      4.04 o 
   0   8   9      151.79      144.12      4.60 o 
   1   8   9       81.04       85.22      3.55 o 
   2   8   9       98.98       99.07      5.02 o 
   3   8   9       80.46       77.02      3.30 o 
   4   8   9      402.65      409.68     13.97 o 
   5   8   9       72.73       70.95      3.74 o 
   6   8   9      625.10      635.93     10.26 o 
   7   8   9      111.63      112.77      5.69 o 
   8   8   9      282.40      296.11     10.33 o 
   9   8   9      195.07      212.81     10.70 o 
  10   8   9       63.43       62.90      5.85 o 
  -9   9   9      414.45      431.21     13.52 o 
  -8   9   9       43.10       39.79      5.80 o 
  -7   9   9       45.09       47.90      5.12 o 
  -6   9   9        0.27        0.65      2.09 o 
  -5   9   9      122.16      114.24      5.55 o 
  -4   9   9      170.01      164.74      9.23 o 
  -3   9   9      121.61      117.52      4.80 o 
  -2   9   9      241.28      237.67      9.62 o 
  -1   9   9       97.45      110.16      8.47 o 
   0   9   9       20.96       17.32      2.21 o 
   1   9   9       94.64       95.25      5.22 o 
   2   9   9      235.25      228.27      5.95 o 
   3   9   9      120.94      128.42      5.06 o 
   4   9   9      170.39      170.51      5.43 o 
   5   9   9      119.95      123.19      6.53 o 
   6   9   9        0.21        1.25      1.93 o 
   7   9   9       52.87       51.73      4.23 o 
   8   9   9       44.14       49.87      5.66 o 
   9   9   9      413.42      421.99     13.15 o 
  -9  10   9        4.45        5.06      2.92 o 
  -8  10   9      120.54      106.74      7.09 o 
  -7  10   9       18.85       16.16      3.45 o 
  -6  10   9      249.09      251.43      9.35 o 
  -5  10   9       35.01       41.91      4.27 o 
  -4  10   9       25.88       22.58      3.31 o 
  -3  10   9      210.07      223.55      6.46 o 
  -2  10   9       89.80       92.73      5.36 o 
  -1  10   9       64.81       65.74      4.34 o 
   0  10   9      544.07      567.60      9.78 o 
   1  10   9       66.50       67.94      3.90 o 
   2  10   9       89.08       93.30      5.58 o 
   3  10   9      204.70      215.89      7.30 o 
   4  10   9       24.65       23.12      2.91 o 
   5  10   9       34.38       33.06      4.17 o 
   6  10   9      253.11      265.33      9.52 o 
   7  10   9       19.28       15.63      3.54 o 
   8  10   9      126.28      134.18      7.21 o 
   9  10   9        3.97        6.79      3.81 o 
  -8  11   9       27.14       22.86      4.12 o 
  -7  11   9        7.04        7.06      3.19 o 
  -6  11   9       19.63       19.96      4.65 o 
  -5  11   9       27.33       21.53      3.62 o 
  -4  11   9      100.85      101.44      6.14 o 
  -3  11   9       51.88       45.35      5.50 o 
  -2  11   9      187.28      201.98      7.64 o 
  -1  11   9       33.63       24.64      3.37 o 
   0  11   9      157.99      149.67      6.81 o 
   1  11   9       36.51       42.24      3.79 o 
   2  11   9      190.16      199.66     10.64 o 
   3  11   9       50.62       52.43      5.02 o 
   4  11   9       98.73      107.10      6.84 o 
   5  11   9       29.35       29.25      4.53 o 
   6  11   9       18.82       18.73      4.19 o 
   7  11   9        6.40        5.50      3.65 o 
   8  11   9       30.16       29.54      4.88 o 
  -7  12   9        9.27        7.37      3.56 o 
  -6  12   9       78.81       78.62      8.62 o 
  -5  12   9       69.00       66.15      6.24 o 
  -4  12   9       12.26        9.28      3.77 o 
  -3  12   9       23.52       19.86      4.33 o 
  -2  12   9      139.16      156.11      6.95 o 
  -1  12   9      463.08      467.56     13.68 o 
   0  12   9       12.28       13.75      2.68 o 
   1  12   9      467.09      466.40     11.32 o 
   2  12   9      134.26      151.16      7.64 o 
   3  12   9       23.30       16.90      4.27 o 
   4  12   9       13.87       15.30      3.66 o 
   5  12   9       72.17       61.04      6.56 o 
   6  12   9       81.30       91.91      8.22 o 
   7  12   9        9.08        8.89      4.34 o 
  -5  13   9       38.30       35.96      5.93 o 
  -4  13   9       98.41      105.23      8.42 o 
  -3  13   9       44.39       41.99      7.46 o 
  -2  13   9      106.03      100.96      6.52 o 
  -1  13   9       82.15       85.02      5.05 o 
   0  13   9       68.90       71.11      6.45 o 
   1  13   9       82.82      101.01      7.07 o 
   2  13   9      110.16      111.86     12.40 o 
   3  13   9       45.04       53.32      7.02 o 
   4  13   9      102.34      112.13      9.40 o 
   5  13   9       37.80       29.58      9.70 o 
  -3  14   9      130.17      126.45      8.28 o 
  -2  14   9      112.17       96.29      7.65 o 
  -1  14   9       36.47       45.09     11.15 o 
   0  14   9       11.47        9.49      4.97 o 
   1  14   9       36.26       27.26      5.90 o 
   2  14   9      114.05      102.38     10.49 o 
   3  14   9      132.00      142.01     13.84 o 
   0   0  10       50.13       46.61      3.78 o 
   1   0  10     1154.17     1102.99      9.42 o 
   2   0  10       31.87       42.32      2.27 o 
   3   0  10       61.67       59.60      2.49 o 
   4   0  10      267.96      266.21      6.90 o 
   5   0  10        0.06        1.13      1.00 o 
   6   0  10       27.36       23.14      2.10 o 
   7   0  10      305.99      317.09      7.43 o 
   8   0  10        5.00        3.45      1.51 o 
   9   0  10      175.53      175.58      5.25 o 
  10   0  10        0.07        0.54      1.48 o 
  11   0  10       30.14       22.75      3.04 o 
  12   0  10      152.13      147.42      9.65 o 
 -12   1  10      149.03      156.66      6.85 o 
 -11   1  10      301.63      303.04      7.48 o 
 -10   1  10       52.07       59.95      3.96 o 
  -9   1  10       45.30       38.01      3.28 o 
  -8   1  10      170.24      163.99      5.53 o 
  -7   1  10       90.29       83.52      4.07 o 
  -6   1  10      190.61      175.47      4.83 o 
  -5   1  10       39.57       35.00      2.40 o 
  -4   1  10      456.10      449.60      6.99 o 
  -3   1  10      232.98      216.99      4.14 o 
  -2   1  10      750.40      715.46      8.12 o 
  -1   1  10      274.28      271.69      3.85 o 
   0   1  10       44.76       48.96      1.89 o 
   1   1  10      278.47      277.58      4.44 o 
   2   1  10      756.52      738.94      8.26 o 
   3   1  10      233.07      223.55      4.49 o 
   4   1  10      451.95      463.93      6.74 o 
   5   1  10       42.04       40.74      2.39 o 
   6   1  10      187.24      182.23      4.45 o 
   7   1  10       92.60       95.19      4.23 o 
   8   1  10      177.62      178.14      5.37 o 
   9   1  10       41.74       41.03      4.05 o 
  10   1  10       58.76       53.05      3.77 o 
  11   1  10      306.94      300.44      8.26 o 
  12   1  10      149.55      157.91      6.38 o 
 -12   2  10       67.72       69.16      4.89 o 
 -11   2  10      193.30      192.08      6.87 o 
 -10   2  10      252.57      253.04      7.24 o 
  -9   2  10       46.41       50.15      3.69 o 
  -8   2  10      230.73      230.69      9.11 o 
  -7   2  10       57.16       62.77      3.72 o 
  -6   2  10      271.56      255.74      5.95 o 
  -5   2  10      128.51      135.45      4.43 o 
  -4   2  10      237.00      233.50      4.94 o 
  -3   2  10      291.82      291.54      4.84 o 
  -2   2  10      403.59      401.57      5.77 o 
  -1   2  10       44.61       40.24      1.90 o 
   0   2  10      394.23      429.51      5.94 o 
   1   2  10       45.82       37.08      1.84 o 
   2   2  10      407.53      396.21      6.55 o 
   3   2  10      285.36      286.37      4.95 o 
   4   2  10      233.64      225.62      4.90 o 
   5   2  10      127.92      128.96      4.07 o 
   6   2  10      289.62      278.59      5.88 o 
   7   2  10       54.76       50.80      3.27 o 
   8   2  10      242.60      251.22      6.69 o 
   9   2  10       43.99       44.35      3.29 o 
  10   2  10      252.61      272.30      7.75 o 
  11   2  10      193.67      204.32      6.95 o 
  12   2  10       68.96       61.74      4.56 o 
 -11   3  10        8.97       10.64      2.53 o 
 -10   3  10      277.26      270.86      8.05 o 
  -9   3  10       69.43       63.11      4.06 o 
  -8   3  10       11.46        8.62      1.93 o 
  -7   3  10      596.94      602.58     10.68 o 
  -6   3  10       12.59       11.94      2.31 o 
  -5   3  10       86.32       97.09      4.34 o 
  -4   3  10      782.61      752.90      9.59 o 
  -3   3  10      298.73      275.91      4.58 o 
  -2   3  10      278.79      254.21      5.65 o 
  -1   3  10       96.03       98.40      2.75 o 
   0   3  10      134.04      146.73      3.06 o 
   1   3  10       90.13       89.08      3.24 o 
   2   3  10      281.47      271.14      5.18 o 
   3   3  10      304.63      288.67      4.71 o 
   4   3  10      777.63      763.86     10.11 o 
   5   3  10       86.60       88.72      3.62 o 
   6   3  10       11.56       12.68      1.74 o 
   7   3  10      590.16      613.27     10.31 o 
   8   3  10       12.66        7.82      1.89 o 
   9   3  10       72.67       70.96      4.37 o 
  10   3  10      278.96      281.53      7.62 o 
  11   3  10        9.71        6.38      2.41 o 
 -11   4  10      109.58      103.79      5.90 o 
 -10   4  10      196.96      184.07      9.40 o 
  -9   4  10      187.38      178.77      6.65 o 
  -8   4  10      105.84      106.59      4.94 o 
  -7   4  10      132.95      136.81      5.25 o 
  -6   4  10      196.24      195.50      4.97 o 
  -5   4  10      289.29      270.08      5.73 o 
  -4   4  10      233.75      232.26      5.59 o 
  -3   4  10      316.18      322.73      5.28 o 
  -2   4  10       68.53       70.13      2.88 o 
  -1   4  10       57.10       62.91      2.57 o 
   0   4  10       15.70       13.11      1.28 o 
   1   4  10       58.97       64.08      2.43 o 
   2   4  10       64.39       66.04      3.76 o 
   3   4  10      317.36      308.46      6.90 o 
   4   4  10      229.11      240.89      6.91 o 
   5   4  10      285.76      276.98      6.28 o 
   6   4  10      199.57      195.05      5.23 o 
   7   4  10      135.79      126.29      4.52 o 
   8   4  10      107.97      126.28      7.30 o 
   9   4  10      183.91      178.49      6.24 o 
  10   4  10      198.16      195.90      7.00 o 
  11   4  10      108.00       97.06      5.73 o 
 -11   5  10      161.22      159.64      7.25 o 
 -10   5  10       17.92       17.84      2.99 o 
  -9   5  10       98.59       97.14      6.02 o 
  -8   5  10      153.46      146.26      6.14 o 
  -7   5  10      125.95      127.15      7.56 o 
  -6   5  10      589.17      592.14      9.17 o 
  -5   5  10      358.09      353.71      6.80 o 
  -4   5  10      162.25      153.86      4.75 o 
  -3   5  10      242.98      245.19      5.50 o 
  -2   5  10      539.85      554.72      7.96 o 
  -1   5  10      758.58      775.52      9.72 o 
   0   5  10        2.85        2.17      1.04 o 
   1   5  10      762.49      789.44      9.63 o 
   2   5  10      555.86      565.64      8.56 o 
   3   5  10      248.95      243.53      5.52 o 
   4   5  10      162.77      155.72      5.20 o 
   5   5  10      358.04      355.54      7.35 o 
   6   5  10      589.31      567.15     10.74 o 
   7   5  10      124.69      125.33      6.78 o 
   8   5  10      144.71      138.46      5.67 o 
   9   5  10       94.03       88.71      4.92 o 
  10   5  10       18.32       11.35      2.83 o 
  11   5  10      165.77      163.01      7.69 o 
 -10   6  10       12.57       14.69      3.12 o 
  -9   6  10       98.45       91.97      5.56 o 
  -8   6  10      208.76      186.87      7.07 o 
  -7   6  10       63.18       64.85      4.73 o 
  -6   6  10      190.60      194.77      5.31 o 
  -5   6  10      291.99      287.46      6.24 o 
  -4   6  10      216.87      203.31      5.98 o 
  -3   6  10       18.99       16.04      1.92 o 
  -2   6  10      427.09      436.26      7.51 o 
  -1   6  10      442.65      456.31      8.57 o 
   0   6  10       12.92        9.08      1.64 o 
   1   6  10      422.95      432.89      6.23 o 
   2   6  10      428.82      416.44      7.71 o 
   3   6  10       16.90       15.14      1.98 o 
   4   6  10      213.46      198.41      7.44 o 
   5   6  10      304.11      284.25      6.73 o 
   6   6  10      194.45      195.72      5.82 o 
   7   6  10       65.08       70.32      4.04 o 
   8   6  10      210.90      220.67      7.11 o 
   9   6  10       99.24      102.05      9.67 o 
  10   6  10       13.31       11.66      3.02 o 
 -10   7  10       57.06       50.99      4.99 o 
  -9   7  10      137.17      148.60      7.35 o 
  -8   7  10       17.14       17.69      3.25 o 
  -7   7  10        6.66        4.40      1.91 o 
  -6   7  10       87.83       93.45      4.42 o 
  -5   7  10      254.67      240.88      6.28 o 
  -4   7  10      696.89      685.99     11.44 o 
  -3   7  10      370.17      375.10      7.16 o 
  -2   7  10      767.23      774.50     11.45 o 
  -1   7  10      799.99      793.81     12.28 o 
   0   7  10       23.91       22.39      2.59 o 
   1   7  10      811.77      790.91     23.77 o 
   2   7  10      790.38      802.09     10.12 o 
   3   7  10      379.35      382.31      6.30 o 
   4   7  10      691.07      672.95     12.63 o 
   5   7  10      258.75      250.31      6.55 o 
   6   7  10       83.90       85.56      4.45 o 
   7   7  10        5.25        8.12      1.99 o 
   8   7  10       16.50       13.14      2.66 o 
   9   7  10      137.49      140.92      7.69 o 
  10   7  10       53.97       55.68      5.03 o 
  -9   8  10       42.40       41.27      4.66 o 
  -8   8  10        3.66        2.79      2.45 o 
  -7   8  10       50.34       52.24      4.28 o 
  -6   8  10      228.01      227.82      9.88 o 
  -5   8  10      291.35      299.31      7.73 o 
  -4   8  10      267.66      273.98      8.95 o 
  -3   8  10      174.51      171.79      5.25 o 
  -2   8  10      177.47      179.89      5.33 o 
  -1   8  10      394.40      388.44      8.99 o 
   0   8  10      252.28      261.41      6.20 o 
   1   8  10      391.46      386.79      8.84 o 
   2   8  10      172.85      175.95      5.30 o 
   3   8  10      171.57      179.02      5.59 o 
   4   8  10      266.67      258.80      7.22 o 
   5   8  10      295.21      300.37      9.40 o 
   6   8  10      225.77      229.49      6.27 o 
   7   8  10       53.02       45.65      3.62 o 
   8   8  10        3.54        2.36      2.07 o 
   9   8  10       45.04       45.47      4.63 o 
  -9   9  10        1.48        2.87      2.59 o 
  -8   9  10      223.20      227.13      9.39 o 
  -7   9  10      100.10      108.72      6.61 o 
  -6   9  10      125.87      119.56      6.94 o 
  -5   9  10      172.59      153.82      7.98 o 
  -4   9  10       53.84       45.42      4.89 o 
  -3   9  10      641.04      648.01     11.34 o 
  -2   9  10       90.93       94.12      4.61 o 
  -1   9  10       19.84       15.38      2.58 o 
   0   9  10      648.56      662.06     10.57 o 
   1   9  10       19.90       20.83      2.81 o 
   2   9  10       94.58      107.21      4.43 o 
   3   9  10      640.65      651.85     11.40 o 
   4   9  10       54.25       47.91      3.47 o 
   5   9  10      170.81      151.81      6.76 o 
   6   9  10      119.27      122.26      6.89 o 
   7   9  10      103.37      105.34      6.01 o 
   8   9  10      216.76      225.22      8.75 o 
   9   9  10        1.26        2.70      3.13 o 
  -8  10  10       26.37       28.10      4.36 o 
  -7  10  10      101.36      100.25      7.47 o 
  -6  10  10        4.21        6.97      3.02 o 
  -5  10  10       94.78       96.17      7.75 o 
  -4  10  10      581.05      622.35     15.31 o 
  -3  10  10       74.24       71.40      5.63 o 
  -2  10  10       48.40       44.08      4.16 o 
  -1  10  10      160.86      163.88      6.30 o 
   0  10  10      103.71      105.10      5.55 o 
   1  10  10      160.77      164.75      6.26 o 
   2  10  10       49.93       49.13      4.25 o 
   3  10  10       71.00       70.50      5.51 o 
   4  10  10      577.93      607.11     11.42 o 
   5  10  10       94.90      109.05      6.73 o 
   6  10  10        5.03        1.29      2.98 o 
   7  10  10       93.95       85.34      7.70 o 
   8  10  10       27.43       25.09      4.49 o 
  -7  11  10      151.75      178.80      9.71 o 
  -6  11  10      183.31      185.83      9.53 o 
  -5  11  10      279.99      289.80     14.16 o 
  -4  11  10      111.74      113.17      7.24 o 
  -3  11  10      138.79      119.74      8.01 o 
  -2  11  10       13.63       13.00      3.86 o 
  -1  11  10      154.47      163.96     11.88 o 
   0  11  10       10.24       13.76      2.68 o 
   1  11  10      150.02      164.80      5.75 o 
   2  11  10       16.06       13.54      3.70 o 
   3  11  10      137.22      128.78     12.98 o 
   4  11  10      108.54       93.48      6.54 o 
   5  11  10      283.55      289.32     12.57 o 
   6  11  10      185.84      188.29     10.57 o 
   7  11  10      144.92      150.62     20.19 o 
  -6  12  10       58.39       47.92      5.23 o 
  -5  12  10      266.39      270.24     16.76 o 
  -4  12  10       60.89       52.72     10.89 o 
  -3  12  10      142.27      128.47      8.61 o 
  -2  12  10      205.74      212.65      8.00 o 
  -1  12  10       33.80       28.61      3.78 o 
   0  12  10       58.12       54.51      4.99 o 
   1  12  10       33.80       32.75      4.79 o 
   2  12  10      208.49      221.35      9.16 o 
   3  12  10      146.05      149.39     17.81 o 
   4  12  10       59.08       68.92     10.57 o 
   5  12  10      261.04      299.17     15.44 o 
   6  12  10       61.43       63.33      7.41 o 
  -4  13  10       38.08       30.51     11.36 o 
  -3  13  10      112.46      109.15     11.14 o 
  -2  13  10       76.39       61.16      5.55 o 
  -1  13  10       82.75       78.34      4.94 o 
   0  13  10      121.11      145.09     12.07 o 
   1  13  10       84.64       81.38      7.24 o 
   2  13  10       72.73       79.46      9.10 o 
   3  13  10      115.01      120.43      9.40 o 
   4  13  10       39.24       52.44     10.26 o 
  -1  14  10      108.88      104.52      7.74 o 
   0  14  10       25.73       24.05      6.98 o 
   1  14  10      113.99      130.53     12.41 o 
   1   0  11       97.09       94.40      2.84 o 
   2   0  11      349.44      315.83      5.45 o 
   3   0  11       81.26       84.14      2.78 o 
   4   0  11        9.54        7.12      1.31 o 
   5   0  11      881.15      868.78     10.65 o 
   6   0  11       23.16       20.48      2.18 o 
   7   0  11        4.78        4.14      1.33 o 
   8   0  11      661.03      659.61     10.76 o 
   9   0  11       25.05       25.44      2.71 o 
  10   0  11       50.46       43.39      3.70 o 
  11   0  11       64.41       58.85      4.53 o 
 -11   1  11      142.19      154.78      6.17 o 
 -10   1  11       35.85       29.13      3.55 o 
  -9   1  11      335.40      335.72      8.36 o 
  -8   1  11      421.56      429.79      9.28 o 
  -7   1  11       24.41       22.33      3.47 o 
  -6   1  11      632.33      638.61      9.59 o 
  -5   1  11      371.71      364.07      6.86 o 
  -4   1  11      165.77      168.46      4.84 o 
  -3   1  11      181.10      187.53      4.05 o 
  -2   1  11      291.32      254.37      4.88 o 
  -1   1  11      167.46      150.34      3.86 o 
   0   1  11      166.74      119.37      3.63 o 
   1   1  11      159.09      150.69      3.66 o 
   2   1  11      295.09      254.32      4.97 o 
   3   1  11      178.51      176.15      4.09 o 
   4   1  11      167.93      173.86      4.50 o 
   5   1  11      365.19      363.95      6.93 o 
   6   1  11      627.58      635.29      9.64 o 
   7   1  11       23.93       23.80      2.36 o 
   8   1  11      426.94      408.50      8.58 o 
   9   1  11      342.90      351.19     11.33 o 
  10   1  11       34.59       31.32      3.50 o 
  11   1  11      142.80      140.58      6.54 o 
 -11   2  11        1.64        3.70      2.12 o 
 -10   2  11      113.06      116.12      5.50 o 
  -9   2  11      113.79      113.45      5.33 o 
  -8   2  11       47.29       38.44      3.38 o 
  -7   2  11      382.64      382.42      7.88 o 
  -6   2  11       46.15       42.42      3.07 o 
  -5   2  11       24.07       20.80      2.50 o 
  -4   2  11      175.10      176.55      4.72 o 
  -3   2  11      132.91      119.78      3.48 o 
  -2   2  11      217.35      224.38      7.62 o 
  -1   2  11      313.48      330.67      5.89 o 
   0   2  11       14.36       19.17      1.45 o 
   1   2  11      314.77      349.69      5.44 o 
   2   2  11      219.41      220.72      4.66 o 
   3   2  11      131.74      125.35      4.14 o 
   4   2  11      167.10      178.03      4.74 o 
   5   2  11       24.21       20.79      2.12 o 
   6   2  11       45.28       38.99      2.84 o 
   7   2  11      389.82      396.78      7.62 o 
   8   2  11       47.76       40.61      3.30 o 
   9   2  11      111.56      115.89      5.08 o 
  10   2  11      108.63      103.39      5.47 o 
  11   2  11        1.69        3.04      2.09 o 
 -11   3  11      239.51      239.49      8.23 o 
 -10   3  11      162.62      168.23      6.83 o 
  -9   3  11        8.64        7.43      2.20 o 
  -8   3  11      280.71      271.72      9.06 o 
  -7   3  11      136.45      145.21      5.12 o 
  -6   3  11      377.30      368.11      7.90 o 
  -5   3  11        2.22        3.92      1.50 o 
  -4   3  11      147.08      171.57      5.08 o 
  -3   3  11      715.83      732.57      9.49 o 
  -2   3  11       92.96       86.41      3.26 o 
  -1   3  11       90.74       80.53      4.06 o 
   0   3  11      523.34      555.74      7.59 o 
   1   3  11       92.08       76.99      2.61 o 
   2   3  11       88.92       88.14      3.29 o 
   3   3  11      704.38      722.93     11.13 o 
   4   3  11      141.59      152.36      4.91 o 
   5   3  11        2.59        2.18      1.34 o 
   6   3  11      384.20      379.04      7.41 o 
   7   3  11      138.63      133.25      4.80 o 
   8   3  11      279.75      297.71      7.43 o 
   9   3  11        8.10        8.10      2.18 o 
  10   3  11      171.78      175.91      6.55 o 
  11   3  11      235.83      228.40      8.36 o 
 -11   4  11       74.60       73.16      5.42 o 
 -10   4  11       73.53       71.95      6.33 o 
  -9   4  11       36.44       39.01      3.88 o 
  -8   4  11       86.44       92.37      5.62 o 
  -7   4  11      172.38      163.34      5.45 o 
  -6   4  11       56.10       54.16      3.21 o 
  -5   4  11      166.25      160.14      5.14 o 
  -4   4  11      106.71      102.30      5.92 o 
  -3   4  11      264.04      282.08      5.60 o 
  -2   4  11      183.50      181.59      4.47 o 
  -1   4  11      127.08      124.10      3.79 o 
   0   4  11      692.59      756.76     12.10 o 
   1   4  11      127.63      134.08      6.93 o 
   2   4  11      180.61      181.88      4.74 o 
   3   4  11      268.00      274.14      5.80 o 
   4   4  11      104.59      103.54      4.53 o 
   5   4  11      168.06      159.27      5.63 o 
   6   4  11       52.29       46.32      4.39 o 
   7   4  11      169.42      177.73      5.63 o 
   8   4  11       84.07       90.65      5.24 o 
   9   4  11       36.58       39.54      3.87 o 
  10   4  11       72.35       78.10      5.37 o 
  11   4  11       71.12       69.81      5.34 o 
 -10   5  11      105.53      106.66      6.02 o 
  -9   5  11       52.31       48.29      4.23 o 
  -8   5  11       50.85       42.20      4.03 o 
  -7   5  11      284.68      285.31      6.64 o 
  -6   5  11      113.57      102.65      4.22 o 
  -5   5  11       81.99       80.46      4.02 o 
  -4   5  11      332.17      338.90      9.06 o 
  -3   5  11       67.77       65.53      3.24 o 
  -2   5  11      551.01      562.89      8.78 o 
  -1   5  11      978.02      976.42     12.86 o 
   0   5  11       25.02       25.04      2.66 o 
   1   5  11      974.06      968.45     20.01 o 
   2   5  11      542.29      541.76      9.06 o 
   3   5  11       66.57       68.69      4.40 o 
   4   5  11      334.02      355.50      9.63 o 
   5   5  11       84.67       78.33      3.99 o 
   6   5  11      111.56      111.94      4.75 o 
   7   5  11      287.75      296.29      7.30 o 
   8   5  11       51.10       50.09      4.18 o 
   9   5  11       51.66       43.15      4.35 o 
  10   5  11      103.55      102.31      9.44 o 
 -10   6  11       12.03        9.81      2.97 o 
  -9   6  11      235.08      216.24      8.04 o 
  -8   6  11       98.79       96.77      5.76 o 
  -7   6  11       56.15       56.68      3.80 o 
  -6   6  11      212.45      208.22      5.75 o 
  -5   6  11       70.25       69.15      4.64 o 
  -4   6  11      247.41      236.89      9.77 o 
  -3   6  11      266.05      266.15      6.00 o 
  -2   6  11      205.94      215.13      5.39 o 
  -1   6  11      136.48      137.79      4.88 o 
   0   6  11       10.25        9.82      1.69 o 
   1   6  11      139.13      138.26      4.57 o 
   2   6  11      213.10      215.04      5.64 o 
   3   6  11      264.54      260.46      6.25 o 
   4   6  11      242.99      247.67      7.50 o 
   5   6  11       68.26       68.58      4.27 o 
   6   6  11      209.25      202.25      6.17 o 
   7   6  11       55.04       57.71      3.95 o 
   8   6  11       98.25       99.40      5.59 o 
   9   6  11      230.26      229.54      8.64 o 
  10   6  11       11.84       13.03      3.49 o 
  -9   7  11       50.07       55.00      5.25 o 
  -8   7  11      102.15      103.71      6.13 o 
  -7   7  11       36.30       33.57      3.46 o 
  -6   7  11      197.22      187.05      7.55 o 
  -5   7  11      130.96      141.11      6.28 o 
  -4   7  11       51.44       53.89      3.76 o 
  -3   7  11      352.00      362.70      8.34 o 
  -2   7  11      432.77      441.45      8.48 o 
  -1   7  11      331.15      325.32      8.81 o 
   0   7  11        6.77        5.79      1.88 o 
   1   7  11      329.80      331.88      9.46 o 
   2   7  11      438.36      448.84      7.98 o 
   3   7  11      343.81      342.08      6.15 o 
   4   7  11       51.22       50.36      4.25 o 
   5   7  11      125.85      130.69      7.40 o 
   6   7  11      198.56      183.86      6.20 o 
   7   7  11       36.93       34.19      3.42 o 
   8   7  11      101.95       94.96      5.57 o 
   9   7  11       48.49       44.69      5.21 o 
  -9   8  11       98.52       93.72      6.70 o 
  -8   8  11      148.24      139.95      6.84 o 
  -7   8  11       58.52       61.33      5.35 o 
  -6   8  11      123.21      125.88      6.33 o 
  -5   8  11      125.51      125.96      6.74 o 
  -4   8  11      205.63      200.36      6.89 o 
  -3   8  11       27.18       24.12      2.67 o 
  -2   8  11      118.48      132.38      5.23 o 
  -1   8  11       71.54       67.79      4.30 o 
   0   8  11       19.45       21.09      2.66 o 
   1   8  11       69.93       68.19      6.99 o 
   2   8  11      116.66      112.54      4.92 o 
   3   8  11       31.80       24.01      2.58 o 
   4   8  11      217.50      231.16      6.48 o 
   5   8  11      120.95      123.71      5.71 o 
   6   8  11      117.56      110.89      7.96 o 
   7   8  11       57.99       51.16      4.31 o 
   8   8  11      144.38      139.12      6.44 o 
   9   8  11       98.25       98.16      5.80 o 
  -8   9  11       65.51       50.61      5.27 o 
  -7   9  11      196.99      206.97      9.64 o 
  -6   9  11       24.16       14.96      3.96 o 
  -5   9  11       51.44       46.82      4.89 o 
  -4   9  11      396.23      433.59     11.14 o 
  -3   9  11        1.13        1.86      1.67 o 
  -2   9  11       70.31       63.71      8.27 o 
  -1   9  11      349.45      355.55      9.11 o 
   0   9  11       81.26       86.20      6.27 o 
   1   9  11      351.79      378.28      9.89 o 
   2   9  11       69.23       69.63      4.17 o 
   3   9  11        0.84        2.24      2.49 o 
   4   9  11      388.92      412.13      8.77 o 
   5   9  11       50.47       44.95      4.52 o 
   6   9  11       26.54       12.82      3.71 o 
   7   9  11      204.69      219.62     10.66 o 
   8   9  11       65.31       60.53      6.09 o 
  -7  10  11       93.92       84.30      7.14 o 
  -6  10  11       30.14       21.91      4.29 o 
  -5  10  11      189.97      197.47      8.74 o 
  -4  10  11       36.49       34.70      4.36 o 
  -3  10  11      257.94      258.29     16.47 o 
  -2  10  11       13.82       11.02      2.91 o 
  -1  10  11       15.28       18.49      2.94 o 
   0  10  11      539.74      549.11     14.04 o 
   1  10  11       16.19       19.77      4.64 o 
   2  10  11       14.27       13.90      3.04 o 
   3  10  11      268.93      278.27      9.89 o 
   4  10  11       35.81       37.10      4.13 o 
   5  10  11      193.18      205.12     10.70 o 
   6  10  11       31.39       35.79      6.60 o 
   7  10  11       91.58       88.63      7.99 o 
  -6  11  11       45.13       40.09      4.87 o 
  -5  11  11       29.08       27.98      4.13 o 
  -4  11  11       16.54       16.56      3.85 o 
  -3  11  11      236.61      253.97     11.13 o 
  -2  11  11      220.68      224.70      8.25 o 
  -1  11  11      120.91      115.98      6.15 o 
   0  11  11      196.37      205.00      8.67 o 
   1  11  11      116.43      124.12      6.47 o 
   2  11  11      222.09      237.89     13.48 o 
   3  11  11      234.73      227.71     10.45 o 
   4  11  11       18.26       15.85      4.32 o 
   5  11  11       31.15       24.11      6.42 o 
   6  11  11       47.95       40.72      8.41 o 
  -5  12  11       22.63       25.11      4.64 o 
  -4  12  11      148.82      131.30      9.05 o 
  -3  12  11       26.21       20.04      6.80 o 
  -2  12  11       43.55       43.06      4.45 o 
  -1  12  11      139.06      149.38      7.29 o 
   0  12  11        1.66        2.44      2.76 o 
   1  12  11      142.89      169.09     10.05 o 
   2  12  11       44.09       51.50     12.86 o 
   3  12  11       26.24       32.76      6.39 o 
   4  12  11      149.14      137.28     10.19 o 
   5  12  11       21.79       18.33      5.96 o 
  -3  13  11      148.88      146.68     16.54 o 
  -2  13  11       39.46       32.16      5.98 o 
  -1  13  11      186.73      202.18      8.58 o 
   0  13  11       47.41       50.69      8.96 o 
   1  13  11      190.93      192.07     15.75 o 
   2  13  11       35.02       50.04     10.28 o 
   3  13  11      148.48      127.57      9.72 o 
   0   0  12      287.41      232.90      6.86 o 
   1   0  12       49.93       61.24      2.93 o 
   2   0  12     1629.08     1552.25     15.84 o 
   3   0  12       40.88       34.20      2.26 o 
   4   0  12      162.72      163.25      6.46 o 
   5   0  12      103.48       99.31      3.82 o 
   6   0  12       60.22       57.18      3.18 o 
   7   0  12        5.43        5.11      1.55 o 
   8   0  12       29.51       25.95      2.77 o 
   9   0  12      280.75      274.03      7.87 o 
  10   0  12       87.63       89.90      5.39 o 
  11   0  12       59.70       54.97      4.67 o 
 -11   1  12      158.21      138.86      6.66 o 
 -10   1  12       18.68       13.19      3.06 o 
  -9   1  12      100.31      101.67      4.81 o 
  -8   1  12       76.12       72.51      5.73 o 
  -7   1  12       32.42       28.63      2.83 o 
  -6   1  12       80.61       78.18      4.23 o 
  -5   1  12      229.09      224.28      5.61 o 
  -4   1  12       41.46       41.89      3.04 o 
  -3   1  12       45.75       50.88      2.64 o 
  -2   1  12      229.40      240.54      5.01 o 
  -1   1  12      740.97      762.15     10.83 o 
   0   1  12      114.55       91.28      3.64 o 
   1   1  12      732.33      767.84     10.33 o 
   2   1  12      233.86      242.12      5.28 o 
   3   1  12       47.52       49.44      2.73 o 
   4   1  12       41.59       48.37      3.22 o 
   5   1  12      229.85      232.01      8.19 o 
   6   1  12       78.49       82.83      3.93 o 
   7   1  12       34.06       29.76      2.74 o 
   8   1  12       74.83       73.15      4.31 o 
   9   1  12       96.63      100.80      5.27 o 
  10   1  12       17.95       15.20      2.81 o 
  11   1  12      158.80      153.91      6.81 o 
 -10   2  12       89.32       91.03      5.60 o 
  -9   2  12       73.67       75.72      4.81 o 
  -8   2  12      252.40      256.37      7.54 o 
  -7   2  12      121.44      109.27      4.78 o 
  -6   2  12       48.89       44.97      3.26 o 
  -5   2  12      316.37      323.08      7.19 o 
  -4   2  12      188.57      174.19      5.29 o 
  -3   2  12      434.57      428.28      7.25 o 
  -2   2  12       28.98       18.96      2.00 o 
  -1   2  12      115.95      100.16      3.80 o 
   0   2  12     1336.49     1342.02     14.30 o 
   1   2  12      114.87       97.11      3.61 o 
   2   2  12       29.07       20.80      2.06 o 
   3   2  12      434.51      427.46      7.17 o 
   4   2  12      188.53      172.81      5.79 o 
   5   2  12      313.11      323.16      6.87 o 
   6   2  12       46.32       53.20      3.35 o 
   7   2  12      120.68      118.96      4.71 o 
   8   2  12      254.98      257.51      7.19 o 
   9   2  12       73.59       77.05      6.06 o 
  10   2  12       85.31       86.45      5.41 o 
 -10   3  12      131.76      137.60      7.96 o 
  -9   3  12       72.19       72.47      4.73 o 
  -8   3  12       16.66       13.92      3.02 o 
  -7   3  12      235.87      236.84      6.62 o 
  -6   3  12      310.24      301.88      7.18 o 
  -5   3  12       34.76       29.54      2.73 o 
  -4   3  12      535.62      542.28     11.05 o 
  -3   3  12      107.27      112.65      3.83 o 
  -2   3  12       72.83       65.62      3.14 o 
  -1   3  12      358.01      359.52      7.33 o 
   0   3  12       69.81       70.98      3.19 o 
   1   3  12      363.70      359.63      6.79 o 
   2   3  12       73.23       64.48      4.87 o 
   3   3  12      106.67      106.07      5.01 o 
   4   3  12      554.46      559.36     10.51 o 
   5   3  12       34.05       27.31      2.57 o 
   6   3  12      308.82      294.98      6.83 o 
   7   3  12      240.47      243.16      8.13 o 
   8   3  12       15.09       11.70      2.19 o 
   9   3  12       70.18       73.83      4.74 o 
  10   3  12      131.95      137.79      6.67 o 
 -10   4  12       40.35       37.70      4.08 o 
  -9   4  12       21.13       18.33      4.39 o 
  -8   4  12       36.91       30.86      3.39 o 
  -7   4  12      430.67      432.10      9.07 o 
  -6   4  12      217.30      228.93      6.41 o 
  -5   4  12      196.67      190.91      6.22 o 
  -4   4  12      134.63      121.95      5.53 o 
  -3   4  12      399.28      402.82      7.49 o 
  -2   4  12      158.92      154.47      4.48 o 
  -1   4  12      186.64      193.55      5.06 o 
   0   4  12       72.51       75.64      4.05 o 
   1   4  12      185.32      185.21      5.19 o 
   2   4  12      157.85      156.22      4.90 o 
   3   4  12      402.76      406.80      8.61 o 
   4   4  12      129.82      136.00      6.15 o 
   5   4  12      196.99      171.19      6.86 o 
   6   4  12      217.28      211.66      6.22 o 
   7   4  12      435.37      429.14      9.21 o 
   8   4  12       38.32       36.71      3.25 o 
   9   4  12       18.01       14.17      2.91 o 
  10   4  12       42.60       38.32      4.36 o 
 -10   5  12       21.45       22.03      3.55 o 
  -9   5  12      113.32      118.42      6.50 o 
  -8   5  12      367.01      380.22      9.36 o 
  -7   5  12        5.25        5.59      1.99 o 
  -6   5  12      186.70      183.20      6.32 o 
  -5   5  12       16.14       10.88      2.47 o 
  -4   5  12      151.77      147.54      8.06 o 
  -3   5  12      343.08      346.64      7.02 o 
  -2   5  12      272.74      285.83      6.31 o 
  -1   5  12       75.22       77.36      3.59 o 
   0   5  12      177.71      195.23      7.28 o 
   1   5  12       75.63       70.52      4.62 o 
   2   5  12      277.72      280.97      6.58 o 
   3   5  12      353.37      368.03      7.16 o 
   4   5  12      151.89      139.86      6.07 o 
   5   5  12       19.43       21.48      3.11 o 
   6   5  12      192.14      182.78      5.98 o 
   7   5  12        5.65        4.06      1.96 o 
   8   5  12      368.80      383.67      9.28 o 
   9   5  12      112.08      118.95      6.78 o 
  10   5  12       20.67       20.37      3.70 o 
  -9   6  12      108.79      100.98      6.82 o 
  -8   6  12       38.84       39.79      4.53 o 
  -7   6  12       19.73       21.24      2.99 o 
  -6   6  12       20.84       18.55      2.82 o 
  -5   6  12      530.86      541.73     11.82 o 
  -4   6  12       38.89       33.93      3.19 o 
  -3   6  12      121.64      123.81      4.50 o 
  -2   6  12      301.46      285.57      6.50 o 
  -1   6  12      176.46      179.80      6.11 o 
   0   6  12        0.07       -0.67      1.27 o 
   1   6  12      171.63      178.34      6.14 o 
   2   6  12      296.56      295.41      8.18 o 
   3   6  12      118.96      118.85      4.41 o 
   4   6  12       38.69       35.38      3.75 o 
   5   6  12      532.07      529.23     11.77 o 
   6   6  12       20.01       20.55      3.31 o 
   7   6  12       19.65       20.24      2.91 o 
   8   6  12       39.38       37.83      4.05 o 
   9   6  12      110.47      108.71     11.68 o 
  -9   7  12       86.22       82.62      8.56 o 
  -8   7  12       61.19       57.70      5.86 o 
  -7   7  12       57.20       52.13      4.75 o 
  -6   7  12      176.86      165.12     11.39 o 
  -5   7  12       13.49        8.89      2.52 o 
  -4   7  12       67.09       64.65      4.22 o 
  -3   7  12        8.55        7.60      2.14 o 
  -2   7  12      309.83      325.97      7.46 o 
  -1   7  12      331.33      332.94      8.51 o 
   0   7  12        5.43        9.41      2.33 o 
   1   7  12      332.85      326.51     12.61 o 
   2   7  12      309.88      318.92      7.27 o 
   3   7  12        8.33        7.76      1.88 o 
   4   7  12       63.36       54.99      4.09 o 
   5   7  12       10.98        9.54      2.71 o 
   6   7  12      182.01      178.22     12.79 o 
   7   7  12       55.22       59.83      5.25 o 
   8   7  12       61.83       67.28      5.15 o 
   9   7  12       87.27       88.59      5.86 o 
  -8   8  12       78.13       74.76      6.09 o 
  -7   8  12      110.02      122.10     11.82 o 
  -6   8  12        4.66        6.24      2.67 o 
  -5   8  12       81.95       86.38      6.02 o 
  -4   8  12      102.53      114.34      5.79 o 
  -3   8  12      202.50      211.65      6.16 o 
  -2   8  12      231.20      222.31      7.21 o 
  -1   8  12       80.52       84.87      4.85 o 
   0   8  12      550.61      542.85     11.78 o 
   1   8  12       80.14       90.46      8.77 o 
   2   8  12      224.49      224.49      7.74 o 
   3   8  12      198.12      210.64      6.64 o 
   4   8  12      101.02      111.79      5.06 o 
   5   8  12       85.42       81.04      5.78 o 
   6   8  12        4.99        3.35      2.54 o 
   7   8  12      112.46      115.40      6.79 o 
   8   8  12       79.10       72.98      6.79 o 
  -7   9  12       95.43       92.10      7.39 o 
  -6   9  12      273.74      273.05     11.94 o 
  -5   9  12        6.54        4.29      2.68 o 
  -4   9  12       46.47       56.63      4.90 o 
  -3   9  12      405.70      422.84     11.13 o 
  -2   9  12        7.44        3.73      2.21 o 
  -1   9  12       27.12       22.58      3.15 o 
   0   9  12      263.24      289.16     11.01 o 
   1   9  12       28.43       27.93      3.56 o 
   2   9  12        7.32        8.99      2.43 o 
   3   9  12      396.14      429.78     12.20 o 
   4   9  12       47.73       43.54      3.99 o 
   5   9  12        7.48        2.57      2.88 o 
   6   9  12      266.68      281.07     10.97 o 
   7   9  12       94.72       90.61      9.02 o 
  -7  10  12      363.16      386.58     13.62 o 
  -6  10  12       11.84       10.47      3.74 o 
  -5  10  12       85.01       79.09      6.00 o 
  -4  10  12      261.10      249.11     13.08 o 
  -3  10  12       22.76       17.87      4.20 o 
  -2  10  12      141.78      149.00      6.88 o 
  -1  10  12       77.62       86.18      5.49 o 
   0  10  12       83.35       82.61      6.77 o 
   1  10  12       79.28       78.50      8.79 o 
   2  10  12      139.27      143.47      8.63 o 
   3  10  12       23.06       24.96      4.79 o 
   4  10  12      254.96      253.84      9.91 o 
   5  10  12       84.23       72.63      7.69 o 
   6  10  12       12.57       11.25      4.36 o 
   7  10  12      368.51      387.23     19.70 o 
  -5  11  12       77.70       79.48      6.91 o 
  -4  11  12      101.36      104.65      9.87 o 
  -3  11  12       19.38       23.23      6.36 o 
  -2  11  12       19.27       19.59      3.51 o 
  -1  11  12       36.29       38.46      4.86 o 
   0  11  12       55.40       51.54      5.94 o 
   1  11  12       35.71       39.11      4.41 o 
   2  11  12       17.75       22.61     15.13 o 
   3  11  12       21.00       31.52      6.41 o 
   4  11  12       98.26      101.15     18.91 o 
   5  11  12       78.97       95.68      9.85 o 
  -4  12  12        8.98        6.08      3.81 o 
  -3  12  12       55.32       50.43      6.34 o 
  -2  12  12       62.91       65.13      6.45 o 
  -1  12  12        8.50        9.01      4.10 o 
   0  12  12       11.85        8.40      3.40 o 
   1  12  12        7.93       10.64      4.29 o 
   2  12  12       63.02       68.23     11.21 o 
   3  12  12       55.04       45.11     11.15 o 
   4  12  12        9.30        5.61      4.32 o 
   1   0  13        8.40        4.44      1.43 o 
   2   0  13      285.14      277.21      5.93 o 
   3   0  13      300.19      303.13      6.16 o 
   4   0  13       29.10       20.92      2.60 o 
   5   0  13     1028.29     1069.57     15.95 o 
   6   0  13       12.57        8.81      1.95 o 
   7   0  13       28.09       29.60      3.59 o 
   8   0  13      250.34      256.12      7.27 o 
   9   0  13      484.24      498.10     11.85 o 
  10   0  13       59.35       54.54      4.75 o 
 -10   1  13        4.56        7.54      3.16 o 
  -9   1  13       55.47       54.03      4.21 o 
  -8   1  13      205.29      186.06      5.83 o 
  -7   1  13      115.66      110.02      4.93 o 
  -6   1  13      447.34      463.21      8.62 o 
  -5   1  13      261.24      262.92      6.75 o 
  -4   1  13      395.68      390.43      8.14 o 
  -3   1  13       94.11       94.54      3.92 o 
  -2   1  13      235.83      244.83      5.29 o 
  -1   1  13      265.26      268.41      5.77 o 
   0   1  13      330.00      323.59      6.41 o 
   1   1  13      261.19      258.90      9.21 o 
   2   1  13      233.32      248.33      5.62 o 
   3   1  13       96.95       94.17      3.75 o 
   4   1  13      398.49      389.04      8.81 o 
   5   1  13      260.08      262.50      7.36 o 
   6   1  13      452.31      443.86      8.63 o 
   7   1  13      117.02      120.01      4.93 o 
   8   1  13      198.35      191.27      6.42 o 
   9   1  13       59.40       50.73      4.66 o 
  10   1  13        4.98        2.47      2.10 o 
 -10   2  13      264.62      293.11      9.26 o 
  -9   2  13       81.64       86.41      5.56 o 
  -8   2  13       45.90       44.61      3.71 o 
  -7   2  13      728.41      748.04     12.36 o 
  -6   2  13       48.25       42.62      3.35 o 
  -5   2  13        2.68        0.33      1.82 o 
  -4   2  13      357.36      357.80      8.40 o 
  -3   2  13      252.28      250.42      5.87 o 
  -2   2  13      406.91      424.89      7.07 o 
  -1   2  13      249.06      255.79      5.33 o 
   0   2  13      141.57      137.12      4.88 o 
   1   2  13      248.88      253.79      6.18 o 
   2   2  13      412.54      432.15      7.50 o 
   3   2  13      253.70      239.20      5.56 o 
   4   2  13      363.96      354.22      8.49 o 
   5   2  13        2.88        2.96      1.81 o 
   6   2  13       49.41       45.68      3.37 o 
   7   2  13      734.10      718.69     11.63 o 
   8   2  13       47.70       47.00      3.71 o 
   9   2  13       78.64       75.58      5.33 o 
  10   2  13      265.99      268.77      8.99 o 
 -10   3  13       13.58       13.52      3.02 o 
  -9   3  13       83.62       83.68      5.65 o 
  -8   3  13      228.79      234.30      7.07 o 
  -7   3  13       41.28       40.93      3.47 o 
  -6   3  13      185.20      183.57      6.52 o 
  -5   3  13       68.25       68.64      4.75 o 
  -4   3  13      324.46      312.36      8.60 o 
  -3   3  13      739.65      731.10     10.24 o 
  -2   3  13       17.29       14.85      1.88 o 
  -1   3  13      207.01      215.78      7.17 o 
   0   3  13      112.70      115.00      4.69 o 
   1   3  13      207.61      204.81      5.64 o 
   2   3  13       16.82       15.03      2.07 o 
   3   3  13      746.82      748.62     10.84 o 
   4   3  13      328.19      330.72     11.19 o 
   5   3  13       68.04       63.46      4.38 o 
   6   3  13      183.93      185.04      5.84 o 
   7   3  13       39.68       37.56      3.22 o 
   8   3  13      229.47      225.58      6.91 o 
   9   3  13       83.57       79.41      5.81 o 
  10   3  13       14.34       11.77      4.17 o 
  -9   4  13       46.64       39.50      6.34 o 
  -8   4  13      173.66      179.85      6.55 o 
  -7   4  13       12.43       12.15      2.39 o 
  -6   4  13       55.64       54.60      4.53 o 
  -5   4  13      215.75      219.30     10.48 o 
  -4   4  13      184.44      184.98      6.94 o 
  -3   4  13      127.03      128.04      5.05 o 
  -2   4  13      118.09      117.20      4.20 o 
  -1   4  13       65.21       72.38      3.82 o 
   0   4  13     1614.08     1661.35     18.11 o 
   1   4  13       62.52       61.30      3.76 o 
   2   4  13      121.96      123.08      4.70 o 
   3   4  13      130.49      132.30      4.58 o 
   4   4  13      186.24      195.57      7.02 o 
   5   4  13      214.62      227.78      7.71 o 
   6   4  13       56.45       57.46      4.58 o 
   7   4  13       11.06       10.21      2.79 o 
   8   4  13      178.92      190.89      9.93 o 
   9   4  13       47.64       37.07      4.32 o 
  -9   5  13      140.50      157.47      7.57 o 
  -8   5  13       24.87       22.42      3.21 o 
  -7   5  13      141.88      145.22      7.42 o 
  -6   5  13       10.96        9.13      2.56 o 
  -5   5  13       85.19       78.75      5.19 o 
  -4   5  13      155.70      152.57      5.87 o 
  -3   5  13      106.29      105.95      4.53 o 
  -2   5  13      301.14      324.00      6.98 o 
  -1   5  13      328.03      327.73      7.83 o 
   0   5  13       39.94       40.86      3.29 o 
   1   5  13      336.17      348.78      9.20 o 
   2   5  13      299.12      292.62      6.98 o 
   3   5  13      106.83      113.80      4.42 o 
   4   5  13      160.44      159.95      6.70 o 
   5   5  13       82.50       80.65      5.81 o 
   6   5  13       12.30       10.41      3.50 o 
   7   5  13      138.61      144.43      6.71 o 
   8   5  13       26.11       21.80      3.96 o 
   9   5  13      138.34      133.74      6.67 o 
  -9   6  13       48.30       47.97      4.97 o 
  -8   6  13       76.35       73.51      5.63 o 
  -7   6  13       11.65       12.29      3.36 o 
  -6   6  13       18.73       15.31      3.16 o 
  -5   6  13      271.55      274.26      9.17 o 
  -4   6  13       24.80       28.22      3.14 o 
  -3   6  13      135.29      135.67      4.92 o 
  -2   6  13      977.68     1001.08     16.59 o 
  -1   6  13      238.85      251.90      7.46 o 
   0   6  13       54.53       69.19      6.05 o 
   1   6  13      246.60      257.78      7.53 o 
   2   6  13      975.17     1023.75     15.23 o 
   3   6  13      142.43      157.52      7.15 o 
   4   6  13       26.12       24.28      3.38 o 
   5   6  13      272.87      275.16      8.78 o 
   6   6  13       16.38       15.55      3.23 o 
   7   6  13       11.69        9.61      3.41 o 
   8   6  13       74.13       69.11      5.87 o 
   9   6  13       48.21       49.26      5.20 o 
  -8   7  13      160.98      165.39      8.54 o 
  -7   7  13       36.27       28.77      4.35 o 
  -6   7  13      205.58      204.79     10.04 o 
  -5   7  13       99.29       97.09      5.93 o 
  -4   7  13       19.03       22.83      3.55 o 
  -3   7  13      105.95      107.44      4.73 o 
  -2   7  13       65.17       60.80      5.70 o 
  -1   7  13      379.63      400.16     17.77 o 
   0   7  13       79.59       76.96      6.37 o 
   1   7  13      377.66      391.54     10.87 o 
   2   7  13       67.47       74.00      4.33 o 
   3   7  13      102.79       95.67      4.72 o 
   4   7  13       18.82       14.60      2.79 o 
   5   7  13      101.47      110.70      7.77 o 
   6   7  13      206.15      203.63      9.34 o 
   7   7  13       38.08       30.10      4.68 o 
   8   7  13      161.73      165.16      9.01 o 
  -7   8  13      191.52      189.80      9.02 o 
  -6   8  13       16.33        9.76      4.51 o 
  -5   8  13       59.09       50.31      4.90 o 
  -4   8  13        3.05        2.90      2.17 o 
  -3   8  13      637.52      661.46     14.41 o 
  -2   8  13       88.03       94.50      8.27 o 
  -1   8  13      195.88      200.17      7.05 o 
   0   8  13      200.10      187.60      9.18 o 
   1   8  13      203.79      217.97      9.05 o 
   2   8  13       90.94      112.40      5.96 o 
   3   8  13      642.53      698.42     14.02 o 
   4   8  13        3.21        0.85      2.03 o 
   5   8  13       60.92       68.33      5.30 o 
   6   8  13       16.56       19.42      3.75 o 
   7   8  13      193.77      202.80      8.71 o 
  -7   9  13      108.21      113.52      8.74 o 
  -6   9  13      163.79      164.08     21.05 o 
  -5   9  13       13.09       13.82      3.31 o 
  -4   9  13      100.46       93.62      6.82 o 
  -3   9  13       18.93       12.44      3.38 o 
  -2   9  13       75.34       77.67      5.01 o 
  -1   9  13       40.16       36.03      3.71 o 
   0   9  13       17.18       16.66      4.08 o 
   1   9  13       43.35       34.96      5.09 o 
   2   9  13       74.09       72.04      4.84 o 
   3   9  13       18.22       23.84      4.33 o 
   4   9  13       98.47       94.98      8.59 o 
   5   9  13       14.13        6.64      3.60 o 
   6   9  13      163.97      161.46      9.22 o 
   7   9  13      107.64      106.95      8.81 o 
  -6  10  13       47.15       43.93      5.77 o 
  -5  10  13       70.28       61.45      5.67 o 
  -4  10  13       31.86       28.42      5.28 o 
  -3  10  13       71.49       59.12     12.28 o 
  -2  10  13       34.46       29.72      3.98 o 
  -1  10  13       60.26       62.36      5.65 o 
   0  10  13       74.30       81.11      6.97 o 
   1  10  13       61.24       56.82      6.07 o 
   2  10  13       33.99       28.93      5.33 o 
   3  10  13       71.11       71.99      6.83 o 
   4  10  13       33.34       35.13      9.01 o 
   5  10  13       70.83       77.54      6.73 o 
   6  10  13       46.25       53.22      6.96 o 
  -4  11  13       25.98       16.96      7.53 o 
  -3  11  13        7.08       10.16      3.82 o 
  -2  11  13       90.26       84.61      7.51 o 
  -1  11  13       83.89       72.68      7.49 o 
   0  11  13        1.50        2.19      3.80 o 
   1  11  13       86.15       97.70      6.62 o 
   2  11  13       92.58       90.86     12.17 o 
   3  11  13        5.38        4.14      4.71 o 
   4  11  13       25.47       22.78      5.21 o 
  -1  12  13       30.43       40.83      7.01 o 
   0  12  13        1.01        3.87      3.40 o 
   1  12  13       29.68       42.55      9.85 o 
   0   0  14      117.38      108.86      8.57 o 
   1   0  14      123.45      139.78      5.29 o 
   2   0  14      857.51      853.20     11.48 o 
   3   0  14      166.38      160.11      4.87 o 
   4   0  14        3.69        4.32      2.03 o 
   5   0  14      453.24      450.73     10.13 o 
   6   0  14        2.15        2.89      2.03 o 
   7   0  14       78.64       78.00      5.01 o 
   8   0  14       31.09       26.73      3.39 o 
   9   0  14       95.77       95.33      5.96 o 
  -9   1  14       71.80       74.47      5.11 o 
  -8   1  14      117.45      112.64      5.34 o 
  -7   1  14       72.70       70.96      5.11 o 
  -6   1  14        9.06        6.89      2.21 o 
  -5   1  14       15.92       13.60      2.41 o 
  -4   1  14      103.78      108.69      5.11 o 
  -3   1  14      298.22      304.10      6.19 o 
  -2   1  14      388.02      397.56      7.41 o 
  -1   1  14      723.99      737.24     12.39 o 
   0   1  14        3.11        5.38      1.79 o 
   1   1  14      724.41      714.64     11.55 o 
   2   1  14      380.49      385.97      7.38 o 
   3   1  14      292.13      302.29      6.48 o 
   4   1  14      101.92      103.15      6.45 o 
   5   1  14       13.94       12.23      2.57 o 
   6   1  14        7.31        9.66      2.46 o 
   7   1  14       72.60       69.87      5.78 o 
   8   1  14      117.64      104.76      5.59 o 
   9   1  14       73.58       72.80      5.03 o 
  -9   2  14       66.72       64.56      4.47 o 
  -8   2  14       96.34       94.79      5.02 o 
  -7   2  14       75.35       80.35      4.64 o 
  -6   2  14      226.65      227.49      7.29 o 
  -5   2  14      203.36      203.12      6.86 o 
  -4   2  14      171.50      171.28      5.91 o 
  -3   2  14      639.86      666.27      9.51 o 
  -2   2  14       28.02       26.49      2.37 o 
  -1   2  14       69.29       68.05      4.00 o 
   0   2  14      886.86      910.86     13.70 o 
   1   2  14       67.56       66.55      4.97 o 
   2   2  14       26.65       24.49      2.36 o 
   3   2  14      637.81      655.28      9.91 o 
   4   2  14      171.70      162.40      6.34 o 
   5   2  14      206.67      201.37      8.59 o 
   6   2  14      219.48      218.02      7.47 o 
   7   2  14       76.09       78.78      5.12 o 
   8   2  14       92.07       91.84      5.10 o 
   9   2  14       69.46       71.77      5.05 o 
  -9   3  14        6.37        2.65      2.37 o 
  -8   3  14       47.37       44.54      4.51 o 
  -7   3  14      193.33      208.27      8.03 o 
  -6   3  14      125.86      124.24      6.43 o 
  -5   3  14      198.35      215.68      7.74 o 
  -4   3  14      480.08      458.93     10.96 o 
  -3   3  14      377.96      394.71      7.51 o 
  -2   3  14       91.18       85.59      3.67 o 
  -1   3  14       78.44       76.58      4.24 o 
   0   3  14      345.81      375.49     11.22 o 
   1   3  14       78.82       79.86      4.33 o 
   2   3  14       90.69       92.76      4.20 o 
   3   3  14      369.31      376.94      7.72 o 
   4   3  14      471.57      462.14     10.91 o 
   5   3  14      196.59      197.99      8.96 o 
   6   3  14      129.12      118.21      5.95 o 
   7   3  14      189.75      197.22      7.88 o 
   8   3  14       47.94       44.89      4.21 o 
   9   3  14        6.59       11.39      3.06 o 
  -9   4  14      129.77      128.52      6.50 o 
  -8   4  14        8.36        7.62      2.86 o 
  -7   4  14      483.74      505.66     12.42 o 
  -6   4  14        2.08        2.03      2.30 o 
  -5   4  14      131.77      129.06      6.48 o 
  -4   4  14      357.17      362.62      8.79 o 
  -3   4  14      233.47      253.46      7.73 o 
  -2   4  14      375.24      393.97      7.90 o 
  -1   4  14       55.69       53.74      3.79 o 
   0   4  14      203.81      209.36      8.21 o 
   1   4  14       52.20       55.40      4.07 o 
   2   4  14      374.69      397.98      7.99 o 
   3   4  14      229.10      228.55      6.08 o 
   4   4  14      354.22      367.53      9.88 o 
   5   4  14      136.45      125.02      6.37 o 
   6   4  14        2.55        3.40      2.50 o 
   7   4  14      479.56      499.52     15.72 o 
   8   4  14        8.53        6.81      3.39 o 
   9   4  14      133.47      131.75      6.81 o 
  -8   5  14      225.71      226.87      9.49 o 
  -7   5  14       10.49        7.68      3.12 o 
  -6   5  14      341.94      352.23     10.17 o 
  -5   5  14       83.41       81.78      6.08 o 
  -4   5  14      214.78      214.99      8.61 o 
  -3   5  14       64.55       60.10      3.64 o 
  -2   5  14       85.41       92.47      4.57 o 
  -1   5  14       26.08       28.86      3.45 o 
   0   5  14       96.93       91.62      6.02 o 
   1   5  14       28.60       32.17      3.41 o 
   2   5  14       87.95       89.45      4.66 o 
   3   5  14       63.56       59.48      3.63 o 
   4   5  14      212.64      213.73      7.03 o 
   5   5  14       83.72       73.40      5.35 o 
   6   5  14      343.07      346.01     10.17 o 
   7   5  14       11.62       14.16      3.84 o 
   8   5  14      228.69      241.16     12.58 o 
  -8   6  14       63.59       62.17      5.91 o 
  -7   6  14       81.30       78.21      6.37 o 
  -6   6  14       38.51       38.14      4.46 o 
  -5   6  14      281.78      263.86     12.62 o 
  -4   6  14       70.77       74.08      4.77 o 
  -3   6  14       58.20       56.86      5.47 o 
  -2   6  14      469.69      486.37     11.00 o 
  -1   6  14        7.58        6.15      2.49 o 
   0   6  14       80.53       91.53      6.75 o 
   1   6  14        8.76       11.80      2.82 o 
   2   6  14      463.94      476.93     10.83 o 
   3   6  14       62.48       64.85      5.58 o 
   4   6  14       72.26       77.00      4.88 o 
   5   6  14      276.93      286.92      9.34 o 
   6   6  14       37.70       40.33      5.22 o 
   7   6  14       81.94       78.70      7.11 o 
   8   6  14       65.03       66.83      9.32 o 
  -7   7  14       15.95       13.15      4.53 o 
  -6   7  14       63.13       71.17     11.15 o 
  -5   7  14       91.45       88.68      6.01 o 
  -4   7  14       79.36       74.16      5.18 o 
  -3   7  14        2.42        0.48      2.25 o 
  -2   7  14       27.06       25.78      3.37 o 
  -1   7  14      256.88      256.52      9.20 o 
   0   7  14        0.08        2.44      2.77 o 
   1   7  14      257.90      263.86     10.82 o 
   2   7  14       25.30       26.48      4.57 o 
   3   7  14        2.54        0.56      2.09 o 
   4   7  14       77.03       81.83      4.99 o 
   5   7  14       93.61       99.81     12.54 o 
   6   7  14       67.15       53.95      5.94 o 
   7   7  14       15.47       10.17      3.85 o 
  -6   8  14        8.86        5.26      3.25 o 
  -5   8  14       53.77       45.68      4.97 o 
  -4   8  14      188.91      186.97      7.57 o 
  -3   8  14       61.36       64.78      5.77 o 
  -2   8  14      102.32       99.93      6.15 o 
  -1   8  14       79.06       86.06     12.31 o 
   0   8  14      178.97      187.44      9.56 o 
   1   8  14       77.98       74.15      6.66 o 
   2   8  14      105.11      101.97      7.69 o 
   3   8  14       59.70       68.60      6.63 o 
   4   8  14      186.67      189.39      8.46 o 
   5   8  14       52.88       56.03      5.47 o 
   6   8  14        9.56       11.70      3.54 o 
  -5   9  14       24.59       25.19      4.06 o 
  -4   9  14        5.42        3.47      3.47 o 
  -3   9  14      149.60      141.94      8.87 o 
  -2   9  14        3.01        3.46      2.47 o 
  -1   9  14      111.25      102.42      9.24 o 
   0   9  14      119.77      113.29      8.83 o 
   1   9  14      110.50      113.76      8.67 o 
   2   9  14        3.06        6.95      3.05 o 
   3   9  14      149.51      152.48      9.12 o 
   4   9  14        6.30       13.76      3.86 o 
   5   9  14       23.86       17.93      4.57 o 
  -4  10  14       69.21       58.06      6.66 o 
  -3  10  14       56.30       47.16      7.23 o 
  -2  10  14      238.94      264.52      9.66 o 
  -1  10  14        4.26        5.82      4.02 o 
   0  10  14       38.19       37.83      6.22 o 
   1  10  14        3.13        0.00      3.55 o 
   2  10  14      237.81      217.60     17.25 o 
   3  10  14       56.87       63.93      6.80 o 
   4  10  14       67.07       71.34      7.36 o 
  -2  11  14       27.99       17.45     14.01 o 
  -1  11  14       99.97      104.42      8.73 o 
   0  11  14        7.83        5.98      4.28 o 
   1  11  14      103.32       99.27      6.72 o 
   2  11  14       29.22       34.94      8.96 o 
   1   0  15       17.45       12.35      2.60 o 
   2   0  15      703.17      726.30     10.79 o 
   3   0  15      273.29      285.26      6.53 o 
   4   0  15      180.27      175.21      7.44 o 
   5   0  15      240.75      227.96      7.77 o 
   6   0  15        0.02       -0.30      2.15 o 
   7   0  15       54.83       50.40      5.23 o 
   8   0  15       48.24       45.27      5.13 o 
  -8   1  15      102.16       99.39      6.87 o 
  -7   1  15       14.39       11.08      3.38 o 
  -6   1  15      287.17      304.61      9.47 o 
  -5   1  15      197.91      197.08      7.83 o 
  -4   1  15       88.87       88.83      5.30 o 
  -3   1  15      136.35      140.31      4.87 o 
  -2   1  15      257.75      246.01      7.37 o 
  -1   1  15      262.83      280.96     10.23 o 
   0   1  15      321.24      303.09      8.67 o 
   1   1  15      259.38      267.68      7.05 o 
   2   1  15      260.48      261.49      6.26 o 
   3   1  15      134.50      145.19      5.05 o 
   4   1  15       85.43       78.77      4.98 o 
   5   1  15      199.39      223.57      7.63 o 
   6   1  15      293.74      295.32      8.76 o 
   7   1  15       13.87       17.12      3.63 o 
   8   1  15       98.52       97.17      6.84 o 
  -8   2  15       10.42        9.33      2.87 o 
  -7   2  15      303.59      312.61     13.57 o 
  -6   2  15       25.78       26.08      3.31 o 
  -5   2  15        5.18        4.79      2.18 o 
  -4   2  15      190.40      197.39      6.37 o 
  -3   2  15      272.23      283.20      6.22 o 
  -2   2  15      411.61      420.06      7.99 o 
  -1   2  15      107.66       97.04      4.84 o 
   0   2  15        4.61        2.72      2.20 o 
   1   2  15      113.91      117.49      4.98 o 
   2   2  15      422.48      438.96      8.66 o 
   3   2  15      272.45      280.43      7.68 o 
   4   2  15      198.22      196.93      8.60 o 
   5   2  15        4.43        6.65      2.45 o 
   6   2  15       26.93       27.94      3.81 o 
   7   2  15      306.58      289.60     10.24 o 
   8   2  15        8.66       10.13      3.51 o 
  -8   3  15       90.75       90.12      6.09 o 
  -7   3  15       40.90       45.04      4.59 o 
  -6   3  15       93.90       86.19      6.36 o 
  -5   3  15       26.32       20.06      3.15 o 
  -4   3  15      222.84      214.08      6.63 o 
  -3   3  15      455.57      472.24      8.87 o 
  -2   3  15       68.86       72.02      4.17 o 
  -1   3  15      102.68      105.84      4.96 o 
   0   3  15       50.76       41.94      4.38 o 
   1   3  15      100.64       85.91      4.64 o 
   2   3  15       64.37       59.92      3.91 o 
   3   3  15      454.42      476.71     11.50 o 
   4   3  15      225.25      231.30      8.63 o 
   5   3  15       24.68       29.21      3.86 o 
   6   3  15       95.04       88.39      6.82 o 
   7   3  15       39.83       43.93      8.68 o 
   8   3  15       90.70       86.30      7.05 o 
  -8   4  15      107.58       92.84      6.91 o 
  -7   4  15       30.11       25.64      4.28 o 
  -6   4  15      162.22      159.46      8.13 o 
  -5   4  15       74.55       72.72      5.45 o 
  -4   4  15      147.58      150.78      6.31 o 
  -3   4  15       85.96       88.81      5.47 o 
  -2   4  15      220.65      219.60      7.03 o 
  -1   4  15       43.88       46.26      3.70 o 
   0   4  15      419.08      426.97     12.12 o 
   1   4  15       46.27       48.25      4.15 o 
   2   4  15      220.17      229.36      7.17 o 
   3   4  15       90.30       83.96      4.24 o 
   4   4  15      143.87      137.75      6.12 o 
   5   4  15       75.63       71.08      5.44 o 
   6   4  15      164.60      180.33     12.38 o 
   7   4  15       29.72       26.55      6.08 o 
   8   4  15      107.30      105.12      7.70 o 
  -7   5  15      192.65      194.45      9.12 o 
  -6   5  15       51.24       43.83      5.86 o 
  -5   5  15      243.89      247.32      9.52 o 
  -4   5  15      248.74      258.10      7.91 o 
  -3   5  15       86.22       93.33      4.63 o 
  -2   5  15       83.93       79.21      9.75 o 
  -1   5  15      175.68      171.01      6.95 o 
   0   5  15      184.82      171.39      7.92 o 
   1   5  15      179.27      180.94      8.13 o 
   2   5  15       83.58       72.31      4.63 o 
   3   5  15       85.24       87.89      5.43 o 
   4   5  15      244.90      258.80      7.95 o 
   5   5  15      247.35      262.75     10.59 o 
   6   5  15       54.20       57.24      6.07 o 
   7   5  15      192.40      197.73     19.24 o 
  -7   6  15      121.16      135.08      8.07 o 
  -6   6  15       13.84       10.08      3.43 o 
  -5   6  15      144.01      136.65      7.69 o 
  -4   6  15       66.20       73.66      4.98 o 
  -3   6  15      133.90      139.44      7.78 o 
  -2   6  15      112.24      119.62      7.12 o 
  -1   6  15       58.38       55.31      5.23 o 
   0   6  15      108.04       91.08      7.07 o 
   1   6  15       58.95       63.03      6.23 o 
   2   6  15      111.97      118.94      6.02 o 
   3   6  15      134.75      133.25      6.50 o 
   4   6  15       68.47       65.63      5.05 o 
   5   6  15      139.59      150.25     12.37 o 
   6   6  15       15.08       10.70      5.30 o 
   7   6  15      123.73      110.28      8.02 o 
  -6   7  15      162.96      157.13      8.46 o 
  -5   7  15       94.07       80.77      6.19 o 
  -4   7  15       22.22       16.90      3.49 o 
  -3   7  15       53.32       56.94      6.23 o 
  -2   7  15       93.99      106.23      6.11 o 
  -1   7  15      174.89      178.77      9.36 o 
   0   7  15       70.14       67.33      8.85 o 
   1   7  15      176.84      183.20      9.52 o 
   2   7  15       92.81       96.59      6.20 o 
   3   7  15       54.97       56.02      6.93 o 
   4   7  15       20.88       22.50      4.64 o 
   5   7  15       96.03       99.58     11.07 o 
   6   7  15      171.25      180.30     12.61 o 
  -5   8  15       98.11      102.17     10.19 o 
  -4   8  15        8.66        1.36      3.21 o 
  -3   8  15      206.10      215.52     14.42 o 
  -2   8  15       29.18       32.96      9.83 o 
  -1   8  15        5.55        4.55      3.73 o 
   0   8  15      106.49      101.30      8.66 o 
   1   8  15        4.89        3.89      3.88 o 
   2   8  15       28.76       32.14      8.22 o 
   3   8  15      209.02      216.56     10.48 o 
   4   8  15        9.06       12.24      3.39 o 
   5   8  15      101.04      107.36      7.90 o 
  -4   9  15      177.00      183.48     10.21 o 
  -3   9  15        2.03       -3.61      2.98 o 
  -2   9  15        5.55        4.53      2.99 o 
  -1   9  15      150.85      178.37     16.43 o 
   0   9  15      116.91      141.09     15.99 o 
   1   9  15      151.45      171.57     10.45 o 
   2   9  15        5.55       -1.31      5.10 o 
   3   9  15        2.30        4.82      3.98 o 
   4   9  15      176.59      165.05     13.81 o 
  -2  10  15       46.15       42.36      9.88 o 
  -1  10  15       83.59       77.16     10.71 o 
   0  10  15       28.78       20.65      5.43 o 
   1  10  15       84.58      112.43     10.25 o 
   2  10  15       47.38       62.45     11.30 o 
   0   0  16       21.72       14.19      4.18 o 
   1   0  16       46.56       38.39      4.57 o 
   2   0  16      216.96      210.22      7.01 o 
   3   0  16      213.80      220.53      6.12 o 
   4   0  16      101.42      105.48      6.97 o 
   5   0  16       24.67       24.47      4.57 o 
   6   0  16        2.87        2.81      2.74 o 
   7   0  16       13.07        8.80      3.26 o 
  -7   1  16      388.15      398.08     12.21 o 
  -6   1  16       21.79       17.61      3.78 o 
  -5   1  16      112.91      102.40      6.83 o 
  -4   1  16       27.52       24.17      3.07 o 
  -3   1  16      120.95      119.47      6.69 o 
  -2   1  16       18.35       14.90      2.70 o 
  -1   1  16      343.01      355.15     10.37 o 
   0   1  16       29.06       28.05      4.07 o 
   1   1  16      350.51      371.08     10.00 o 
   2   1  16       15.91       18.07      3.42 o 
   3   1  16      117.56      115.05      4.69 o 
   4   1  16       27.02       24.91      3.10 o 
   5   1  16      110.58      117.89      6.60 o 
   6   1  16       23.69       25.21      4.82 o 
   7   1  16      380.14      405.62     12.47 o 
  -7   2  16      198.32      174.33      8.79 o 
  -6   2  16       14.67        9.49      2.86 o 
  -5   2  16       50.54       43.31      4.52 o 
  -4   2  16       52.82       58.15      4.52 o 
  -3   2  16      104.67      103.04      4.47 o 
  -2   2  16      205.95      213.33      7.57 o 
  -1   2  16       23.37       18.56      3.49 o 
   0   2  16        8.09        4.67      2.30 o 
   1   2  16       23.17       25.49      5.19 o 
   2   2  16      205.78      224.28      7.29 o 
   3   2  16      105.03      104.89      5.06 o 
   4   2  16       54.65       53.09      4.10 o 
   5   2  16       50.27       40.33      4.86 o 
   6   2  16       14.06        8.54      5.30 o 
   7   2  16      198.42      198.24      9.24 o 
  -7   3  16      102.21      107.46      7.75 o 
  -6   3  16       94.11       96.58      6.88 o 
  -5   3  16      173.24      173.74      7.67 o 
  -4   3  16      202.00      207.45      7.17 o 
  -3   3  16       60.34       61.95      3.77 o 
  -2   3  16       99.54      100.13      5.25 o 
  -1   3  16      229.89      242.37      8.76 o 
   0   3  16      149.41      159.58      7.49 o 
   1   3  16      233.42      236.99      8.78 o 
   2   3  16      101.03      114.05      7.08 o 
   3   3  16       62.56       64.11      4.88 o 
   4   3  16      193.23      211.23     10.64 o 
   5   3  16      167.08      171.99      9.11 o 
   6   3  16       93.50       89.99     10.33 o 
   7   3  16      102.63      104.86     11.04 o 
  -7   4  16      146.57      149.83      7.62 o 
  -6   4  16      120.48      126.62      8.81 o 
  -5   4  16        5.89        4.24      2.64 o 
  -4   4  16       72.79       76.10      4.92 o 
  -3   4  16      355.49      359.43      9.90 o 
  -2   4  16       61.96       53.54      6.56 o 
  -1   4  16       78.07       81.89      6.92 o 
   0   4  16       62.57       71.21      5.86 o 
   1   4  16       73.02       83.81      7.77 o 
   2   4  16       63.13       71.42      4.70 o 
   3   4  16      343.24      347.93      9.74 o 
   4   4  16       74.69       83.17      5.89 o 
   5   4  16        7.71       14.04      3.95 o 
   6   4  16      123.55      109.93      7.87 o 
   7   4  16      142.13      139.71      8.76 o 
  -6   5  16      212.87      212.02     14.83 o 
  -5   5  16      129.32      139.37     10.65 o 
  -4   5  16       35.70       35.43      4.13 o 
  -3   5  16      105.89      110.88     10.97 o 
  -2   5  16      499.86      535.38     23.28 o 
  -1   5  16       39.83       33.15      6.16 o 
   0   5  16      258.51      272.26     11.25 o 
   1   5  16       39.21       37.36      5.33 o 
   2   5  16      500.46      523.42     14.02 o 
   3   5  16      103.70       92.97      8.19 o 
   4   5  16       32.47       27.20      4.18 o 
   5   5  16      127.90      111.71      7.87 o 
   6   5  16      211.49      217.64     10.32 o 
  -6   6  16       17.00       23.17      5.03 o 
  -5   6  16      242.24      241.06      9.10 o 
  -4   6  16       79.51       78.87      7.22 o 
  -3   6  16        0.12        0.23      2.97 o 
  -2   6  16      448.38      454.23     20.71 o 
  -1   6  16       23.11       27.22      5.38 o 
   0   6  16        0.05        5.26      3.76 o 
   1   6  16       23.83       17.71      8.85 o 
   2   6  16      441.65      477.53     19.37 o 
   3   6  16        0.01       -1.58      3.15 o 
   4   6  16       70.75       72.34      6.34 o 
   5   6  16      237.57      239.11     12.13 o 
   6   6  16       17.41       10.42      3.87 o 
  -5   7  16       58.64       58.27      5.61 o 
  -4   7  16       94.69       87.81     17.51 o 
  -3   7  16        2.50        5.44      3.67 o 
  -2   7  16       36.37       31.71      4.30 o 
  -1   7  16      178.74      167.48     16.37 o 
   0   7  16      319.52      322.71     13.93 o 
   1   7  16      175.52      175.10     10.49 o 
   2   7  16       36.69       26.30      4.96 o 
   3   7  16        2.98        4.78      3.45 o 
   4   7  16       94.43       98.26      8.19 o 
   5   7  16       60.17       65.72      6.08 o 
  -4   8  16       45.34       36.36      8.89 o 
  -3   8  16      199.01      204.75     11.51 o 
  -2   8  16       34.62       36.80      6.10 o 
  -1   8  16       59.24       65.23      7.57 o 
   0   8  16      231.11      244.36     12.36 o 
   1   8  16       60.76       54.35      6.93 o 
   2   8  16       40.51       30.59     14.15 o 
   3   8  16      198.41      223.23     15.86 o 
   4   8  16       43.35       40.35      7.63 o 
  -1   9  16       20.12       26.41      5.82 o 
   0   9  16       97.03       94.60      8.59 o 
   1   9  16       19.40        9.78      7.01 o 
   1   0  17      582.19      599.78     13.34 o 
   2   0  17        6.83        6.92      2.52 o 
   3   0  17      145.08      170.07      8.57 o 
   4   0  17       48.21       49.30      4.73 o 
   5   0  17       94.24       99.79      8.29 o 
   6   0  17        2.38        1.82      3.11 o 
  -6   1  17      100.21       95.00      7.13 o 
  -5   1  17       18.39       12.69      4.05 o 
  -4   1  17       28.04       22.73      3.64 o 
  -3   1  17       56.95       57.07      5.65 o 
  -2   1  17       41.62       44.98      4.30 o 
  -1   1  17       90.72       95.23      5.96 o 
   0   1  17      113.20      114.64      6.42 o 
   1   1  17       97.05      111.10      6.30 o 
   2   1  17       39.91       39.72      3.74 o 
   3   1  17       58.21       56.65      6.29 o 
   4   1  17       29.69       29.33      4.20 o 
   5   1  17       17.72       17.37      3.84 o 
   6   1  17       99.52       93.79      7.19 o 
  -6   2  17        2.71        0.28      2.92 o 
  -5   2  17        2.13        5.34      3.13 o 
  -4   2  17       93.16       87.20      5.72 o 
  -3   2  17        3.50        2.39      3.41 o 
  -2   2  17      481.11      529.83     20.56 o 
  -1   2  17      159.85      169.42      8.50 o 
   0   2  17      133.46      141.64      7.63 o 
   1   2  17      158.93      160.74      7.72 o 
   2   2  17      485.66      513.82     15.41 o 
   3   2  17        2.37        2.95      3.78 o 
   4   2  17       93.72      101.72      6.80 o 
   5   2  17        1.58        4.66      3.30 o 
   6   2  17        3.59        2.64      3.81 o 
  -6   3  17       21.55       16.38      3.63 o 
  -5   3  17      206.24      210.08      9.37 o 
  -4   3  17       27.37       21.49      3.60 o 
  -3   3  17       54.43       54.36      6.16 o 
  -2   3  17      365.15      388.69     10.94 o 
  -1   3  17      124.42      131.90     15.26 o 
   0   3  17      288.15      283.05     11.78 o 
   1   3  17      121.79      122.11      7.64 o 
   2   3  17      364.99      413.75     11.16 o 
   3   3  17       61.73       60.29      8.82 o 
   4   3  17       29.58       33.75      4.41 o 
   5   3  17      208.29      223.66     10.44 o 
   6   3  17       24.83       20.72      4.45 o 
  -5   4  17        6.03        3.06      2.55 o 
  -4   4  17       65.76       61.55      5.17 o 
  -3   4  17       32.30       25.63      8.90 o 
  -2   4  17       61.70       55.17      4.86 o 
  -1   4  17      101.12       95.54     13.31 o 
   0   4  17      175.11      173.24      9.40 o 
   1   4  17      103.45      105.39      7.24 o 
   2   4  17       62.98       65.52      6.44 o 
   3   4  17       32.33       36.68      5.58 o 
   4   4  17       64.73       65.88      6.14 o 
   5   4  17        5.38        2.65      3.47 o 
  -5   5  17       47.79       48.41      4.51 o 
  -4   5  17      110.09      106.93      7.96 o 
  -3   5  17       66.15       72.95      7.63 o 
  -2   5  17       49.79       44.46      7.40 o 
  -1   5  17       99.27      104.71      8.84 o 
   0   5  17      127.28      140.68      9.90 o 
   1   5  17       99.99      111.59      8.28 o 
   2   5  17       50.06       52.01      6.14 o 
   3   5  17       66.62       89.87      7.60 o 
   4   5  17      115.05      128.09      9.75 o 
   5   5  17       53.82       53.58      8.66 o 
  -4   6  17      125.96      143.56     10.59 o 
  -3   6  17      155.98      157.29     10.11 o 
  -2   6  17       73.04       62.39      7.19 o 
  -1   6  17       36.64       34.14      6.05 o 
   0   6  17        5.55        6.77      4.38 o 
   1   6  17       36.11       32.12      6.94 o 
   2   6  17       69.77       85.71      7.20 o 
   3   6  17      149.30      148.39      9.21 o 
   4   6  17      127.85      141.19      9.42 o 
  -3   7  17       12.20        4.01      4.04 o 
  -2   7  17       83.52       80.94      7.89 o 
  -1   7  17       41.64       39.00      6.42 o 
   0   7  17       75.35       78.84      8.17 o 
   1   7  17       43.19       40.23      6.61 o 
   2   7  17       84.35       96.34     12.25 o 
   3   7  17       13.57        6.30      5.92 o 
   0   0  18      493.87      551.93     21.59 o 
   1   0  18        2.68        0.21      3.05 o 
   2   0  18        3.18        4.15      3.44 o 
   3   0  18      462.00      534.72     16.30 o 
   4   0  18        6.47        6.00      3.84 o 
   5   0  18       84.88       92.86      7.07 o 
  -5   1  18      175.30      156.44      8.56 o 
  -4   1  18       53.95       53.47      6.73 o 
  -3   1  18      374.51      378.28     16.73 o 
  -2   1  18      120.24      114.62     12.32 o 
  -1   1  18        0.01       -3.87      3.81 o 
   0   1  18      103.11      106.12      7.37 o 
   1   1  18        0.35       -0.07      3.14 o 
   2   1  18      124.83      119.55      8.41 o 
   3   1  18      380.92      390.87     13.85 o 
   4   1  18       53.53       42.91      6.33 o 
   5   1  18      172.44      187.97      9.22 o 
  -4   2  18      120.10      121.24      8.88 o 
  -3   2  18       56.38       57.19      6.37 o 
  -2   2  18       44.76       50.88      6.15 o 
  -1   2  18      198.80      200.11      9.42 o 
   0   2  18       52.35       58.61     11.34 o 
   1   2  18      191.37      195.85     10.18 o 
   2   2  18       45.38       35.39      5.49 o 
   3   2  18       55.29       62.97      6.82 o 
   4   2  18      126.88      145.93      9.61 o 
  -4   3  18      180.84      177.04     10.19 o 
  -3   3  18       75.57       64.94     10.97 o 
  -2   3  18       51.43       49.08      8.13 o 
  -1   3  18        1.25        2.48      3.77 o 
   0   3  18        2.35        5.54      4.71 o 
   1   3  18        0.89        4.03      3.61 o 
   2   3  18       55.28       65.32      6.80 o 
   3   3  18       77.14       77.59      7.15 o 
   4   3  18      183.62      180.79     12.51 o 
  -3   4  18      310.85      331.87     21.44 o 
  -2   4  18       38.98       39.05      7.90 o 
  -1   4  18       55.59       49.28     13.04 o 
   0   4  18        8.52        3.17      3.96 o 
   1   4  18       54.26       66.91      6.99 o 
   2   4  18       40.23       38.71      9.30 o 
   3   4  18      311.56      325.06     17.73 o 
  -2   5  18       90.16      103.63      8.67 o 
  -1   5  18       18.14        3.42      3.89 o 
   0   5  18       54.16       52.19      8.85 o 
   1   5  18       19.60       20.22      4.87 o 
   2   5  18       86.99       80.62     10.35 o 
   0   6  18       12.40       10.18      4.80 o 
   1   0  19       32.08       27.40      4.93 o 
   2   0  19        0.02        1.76      3.48 o 
  -2   1  19      126.63      132.15      9.43 o 
  -1   1  19       94.88       93.36      7.37 o 
   0   1  19      262.61      263.66     10.94 o 
   1   1  19       96.24      112.08      8.48 o 
   2   1  19      124.94      135.96     16.41 o 
  -2   2  19       78.53       85.82     10.95 o 
  -1   2  19       55.63       52.95      6.10 o 
   0   2  19        2.64        2.85      3.66 o 
   1   2  19       54.05       47.27      6.49 o 
   2   2  19       80.99       67.54     10.07 o 
   0   3  19       22.71       20.08      5.27 o 
                                                 
